# Supplementary material for: Poly[aqua-μ-bromido-(μ2-5-methyl­pyrazine-2-carboxyl­ato-κ4 N 1,O 2:O 2,O 2′)lead(II)]
Source: Acta Crystallogr Sect E Struct Rep Online. 2012 Aug 1;68(Pt 9):m1139. doi: 10.1107/S1600536812033776 (PMC3435569; doi:10.1107/S1600536812033776)
Supplement: Supplementary file 1 [file e-68-m1139-sup1.cif]

##############################################################################
#                                                                            #
# This CIF contains the data in a paper accepted for publication in          #
# Acta Crystallographica Section E. It conforms to the requirements of       #
# Notes for Authors for Acta Crystallographica Section E, and has been       #
# peer reviewed under the auspices of the IUCr Commission on Journals.       #
#                                                                            #
# Full details of the Crystallographic Information File format               #
# are given in the paper "The Crystallographic Information File (CIF):       #
# a New Standard Archive File for Crystallography" by S. R. Hall, F. H.      #
# Allen and I. D. Brown [Acta Cryst. (1991), A47, 655-685].                  #
#                                                                            #
# The current version of the core CIF dictionary is obtainable from          #
# ftp://ftp.iucr.org/pub/cif_core.dic.                                       #
#                                                                            #
# Software is freely available for graphical display of the structure(s)     #
# in this CIF. For information consult the CIF software page                 #
# http://www.iucr.org/resources/cif/software.                                #
#                                                                            #
# This file may be used for bona fide research purposes within the           #
# scientific community so long as proper attribution is given to the journal # 
# article from which it was obtained.                                        #
#                                                                            #
##############################################################################
data_global
_audit_creation_method     'form.cif (version 2.0)'
_journal_data_validation_number     ?
_journal_date_recd_electronic     2012-07-22
_journal_date_accepted     2012-07-27
_journal_name_full     'Acta Crystallographica, Section E'
_journal_year     2012
_journal_volume     68
_journal_issue      9
_journal_page_first     m1139
_journal_page_last     m1139
_journal_paper_category     QM
_journal_paper_doi     10.1107/S1600536812033776
_journal_coeditor_code     NG5284
_publ_contact_author_name     'Bin Ding'
_publ_contact_author_address
;
Tianjin Key Laboratory of Structure and performance for Functional Molecule
Tianjin normal University
Tianjin 300387
People's Republic of China
;
_publ_contact_author_email     qsdingbin@yahoo.com.cn
_publ_contact_author_fax     ' '
_publ_contact_author_phone     ' '
_publ_section_title
;\
Poly[aqua-\m-bromido-(\m~2~-5-methylpyrazine-2-carboxylato-\k^4^<i>N</i>^1^,\
<i>O</i>^2^:<i>O</i>^2^,<i>O</i>^2'^)lead(II)]
;
loop_
    _publ_author_name
    _publ_author_footnote
    _publ_author_address
    'Yang, Pan' .
;
Tianjin Key Laboratory of Structure and Performance of Functional Molecules
Tianjin Normal University
Tianjin 300071
People's Republic of China
;
    'Liu, Yan' .
;
Tianjin Key Laboratory of Structure and Performance of Functional Molecules
Tianjin Normal University
Tianjin 300071
People's Republic of China
;
    'Li, Hua Yun' .
;
Tianjin Key Laboratory of Structure and Performance of Functional Molecules
Tianjin Normal University
Tianjin 300071
People's Republic of China
;
    'Ding, Bin' .
;
Tianjin Key Laboratory of Structure and Performance of Functional Molecules
Tianjin Normal University
Tianjin 300071
People's Republic of China
;
data_I
_chemical_name_systematic
;
Poly[aqua-\m-bromido-(\m~2~-5-methylpyrazine-2-carboxylato-
\k^4^<i>N</i>^1^,<i>O</i>^2^:<i>O</i>^2^,<i>O</i>^2'^)lead(II)]
;
_chemical_name_common     ?
_chemical_formula_moiety     'C6 H7 Br N2 O3 Pb'
_chemical_formula_sum     'C6 H7 Br N2 O3 Pb'
_chemical_formula_structural     ?
_chemical_formula_analytical     ?
_chemical_formula_iupac     '[Pb Br (C6 H5 N2 O2) (H2 O)]'
_chemical_formula_weight     442.24
_symmetry_cell_setting     monoclinic
_symmetry_space_group_name_H-M     'P 21/c'
_symmetry_space_group_name_Hall     '-P 2ybc'
loop_
    _symmetry_equiv_pos_as_xyz
    'x, y, z'
    '-x, y+1/2, -z+1/2'
    '-x, -y, -z'
    'x, -y-1/2, z-1/2'
_cell_length_a     7.5493(10)
_cell_length_b     6.6775(9)
_cell_length_c     19.335(3)
_cell_angle_alpha     90
_cell_angle_beta     92.884(2)
_cell_angle_gamma     90
_cell_volume     973.5(2)
_cell_formula_units_Z     4
_cell_measurement_reflns_used     3510
_cell_measurement_theta_min     3.34
_cell_measurement_theta_max     28.22
_cell_measurement_temperature     296(2)
_exptl_crystal_description     block
_exptl_crystal_colour     colourless
_exptl_crystal_size_max     0.15
_exptl_crystal_size_mid     0.14
_exptl_crystal_size_min     0.13
_exptl_crystal_size_rad     ?
_exptl_crystal_density_diffrn     3.018
_exptl_crystal_density_meas     ?
_exptl_crystal_density_method     'not measured'
_exptl_crystal_F_000     792
_exptl_absorpt_coefficient_mu     21.412
_exptl_absorpt_correction_type     multi-scan
_exptl_absorpt_process_details     '(SADABS; Sheldrick, 1996)'
_exptl_absorpt_correction_T_min     0.1415
_exptl_absorpt_correction_T_max     0.1673
_exptl_special_details
;
;
_diffrn_ambient_temperature     296(2)
_diffrn_radiation_type     'Mo K\a'
_diffrn_radiation_wavelength     0.71073
_diffrn_radiation_source     'fine-focus sealed tube'
_diffrn_radiation_monochromator     graphite
_diffrn_measurement_device_type     'Bruker SMART APEX CCD area-detector'
_diffrn_measurement_method     'phi and omega scans'
_diffrn_detector_area_resol_mean     ?
_diffrn_reflns_number     5123
_diffrn_reflns_av_R_equivalents     0.0385
_diffrn_reflns_av_sigmaI/netI     0.0494
_diffrn_reflns_theta_min     3.23
_diffrn_reflns_theta_max     26.01
_diffrn_reflns_theta_full     26.01
_diffrn_measured_fraction_theta_max     0.994
_diffrn_measured_fraction_theta_full     0.994
_diffrn_reflns_limit_h_min     -9
_diffrn_reflns_limit_h_max     5
_diffrn_reflns_limit_k_min     -8
_diffrn_reflns_limit_k_max     8
_diffrn_reflns_limit_l_min     -23
_diffrn_reflns_limit_l_max     22
_diffrn_reflns_reduction_process     ?
_diffrn_standards_number     ?
_diffrn_standards_interval_count     ?
_diffrn_standards_interval_time     ?
_diffrn_standards_decay_%     ?
_refine_special_details
;
Refinement of <i>F</i>^2^ against ALL reflections. The weighted <i>R</i>-factor
<i>wR</i> and goodness of fit <i>S</i> are based on <i>F</i>^2^, conventional
<i>R</i>-factors <i>R</i> are based on <i>F</i>, with <i>F</i> set to zero for
negative <i>F</i>^2^. The threshold expression of <i>F</i>^2^ >
\s(<i>F</i>^2^) is used only for calculating <i>R</i>-factors(gt) <i>etc</i>.
and is not relevant to the choice of reflections for refinement.
<i>R</i>-factors based on <i>F</i>^2^ are statistically about twice as large
as those based on <i>F</i>, and <i>R</i>- factors based on ALL data will be
even larger.
;
_reflns_number_total     1904
_reflns_number_gt     1747
_reflns_threshold_expression     I>2sigma(I)
_refine_ls_structure_factor_coef     Fsqd
_refine_ls_matrix_type     full
_refine_ls_R_factor_all     0.0360
_refine_ls_R_factor_gt     0.0334
_refine_ls_wR_factor_gt     0.0887
_refine_ls_wR_factor_ref     0.0905
_refine_ls_goodness_of_fit_all     ?
_refine_ls_goodness_of_fit_ref     1.049
_refine_ls_restrained_S_all     1.049
_refine_ls_restrained_S_obs     ?
_refine_ls_number_reflns     1904
_refine_ls_number_parameters     120
_refine_ls_number_restraints     0
_refine_ls_number_constraints     ?
_refine_ls_hydrogen_treatment     constr
_refine_ls_weighting_scheme     calc
_refine_ls_weighting_details
                 'calc w=1/[\s^2^(Fo^2^)+(0.0596P)^2^] where P=(Fo^2^+2Fc^2^)/3'
_refine_ls_shift/su_max     0.032
_refine_ls_shift/su_mean     0.001
_refine_diff_density_max     2.257
_refine_diff_density_min     -2.195
_refine_ls_abs_structure_details     ?
_refine_ls_abs_structure_Flack     ?
_refine_ls_abs_structure_Rogers     ?
loop_
    _atom_type_symbol
    _atom_type_description
    _atom_type_scat_dispersion_real
    _atom_type_scat_dispersion_imag
    _atom_type_scat_source
    'C' 'C' 0.0033 0.0016
                         'International Tables Vol C Tables 4.2.6.8 and 6.1.1.4'
    'H' 'H' 0.0000 0.0000
                         'International Tables Vol C Tables 4.2.6.8 and 6.1.1.4'
    'N' 'N' 0.0061 0.0033
                         'International Tables Vol C Tables 4.2.6.8 and 6.1.1.4'
    'O' 'O' 0.0106 0.0060
                         'International Tables Vol C Tables 4.2.6.8 and 6.1.1.4'
    'Br' 'Br' -0.2901 2.4595
                         'International Tables Vol C Tables 4.2.6.8 and 6.1.1.4'
    'Pb' 'Pb' -3.3944 10.1111
                         'International Tables Vol C Tables 4.2.6.8 and 6.1.1.4'
_computing_data_collection     'APEX2 (Bruker, 2007)'
_computing_cell_refinement     'SAINT (Bruker, 2007)'
_computing_data_reduction     'SAINT (Bruker, 2007)'
_computing_structure_solution     'SHELXS97 (Sheldrick, 2008)'
_computing_structure_refinement     'SHELXL97 (Sheldrick, 2008)'
_computing_molecular_graphics     'DIAMOND (Brandenburg, 1999)'
_computing_publication_material     'publCIF (Westrip, 2010)'
loop_
    _atom_site_type_symbol
    _atom_site_label
    _atom_site_fract_x
    _atom_site_fract_y
    _atom_site_fract_z
    _atom_site_U_iso_or_equiv
    _atom_site_adp_type
    _atom_site_calc_flag
    _atom_site_refinement_flags
    _atom_site_occupancy
    _atom_site_symmetry_multiplicity
    _atom_site_disorder_assembly
    _atom_site_disorder_group
    Pb Pb1 0.29327(3) -0.20899(3) 0.782606(12) 0.02328(17) Uani d . 1 1 . .
    Br Br1 0.00888(10) 0.08548(11) 0.80760(4) 0.0386(2) Uani d . 1 1 . .
    O O1 0.5113(7) 0.0867(8) 0.7933(3) 0.0351(12) Uani d . 1 1 . .
    O O2 0.4664(8) -0.0254(8) 0.8984(3) 0.0427(13) Uani d . 1 1 . .
    O O3 0.2211(10) -0.5006(9) 0.8682(3) 0.067(2) Uani d . 1 1 . .
    H H3A 0.2481 -0.4963 0.9114 0.100 Uiso d R 1 1 . .
    H H3B 0.1828 -0.6189 0.8608 0.100 Uiso d R 1 1 . .
    N N1 0.6818(7) 0.4165(8) 0.8455(3) 0.0274(12) Uani d . 1 1 . .
    N N2 0.7181(8) 0.4728(9) 0.9872(3) 0.0322(13) Uani d . 1 1 . .
    C C1 0.6189(9) 0.2822(9) 0.8890(4) 0.0245(15) Uani d . 1 1 . .
    C C2 0.6373(10) 0.3105(10) 0.9598(4) 0.0302(16) Uani d . 1 1 . .
    H H2 0.5925 0.2146 0.9891 0.036 Uiso calc R 1 1 . .
    C C3 0.7783(9) 0.6113(9) 0.9431(4) 0.0298(15) Uani d . 1 1 . .
    C C4 0.7588(9) 0.5805(9) 0.8721(4) 0.0285(15) Uani d . 1 1 . .
    H H4 0.8006 0.6771 0.8423 0.034 Uiso calc R 1 1 . .
    C C5 0.5250(9) 0.0994(10) 0.8587(4) 0.0280(15) Uani d . 1 1 . .
    C C6 0.8627(14) 0.7958(11) 0.9749(6) 0.049(2) Uani d . 1 1 . .
    H H6A 0.7859 0.8517 1.0079 0.073 Uiso calc R 1 1 . .
    H H6B 0.8818 0.8924 0.9392 0.073 Uiso calc R 1 1 . .
    H H6C 0.9743 0.7609 0.9977 0.073 Uiso calc R 1 1 . .
loop_
    _atom_site_aniso_label
    _atom_site_aniso_U_11
    _atom_site_aniso_U_22
    _atom_site_aniso_U_33
    _atom_site_aniso_U_12
    _atom_site_aniso_U_13
    _atom_site_aniso_U_23
    Pb1 0.0230(2) 0.0234(2) 0.0233(2) -0.00092(7) 0.00028(12) 0.00041(8)
    Br1 0.0362(4) 0.0338(4) 0.0451(5) 0.0095(3) -0.0054(3) 0.0001(3)
    O1 0.036(3) 0.042(3) 0.027(3) -0.017(2) -0.005(2) -0.004(2)
    O2 0.056(4) 0.038(3) 0.034(3) -0.015(2) -0.002(2) 0.009(2)
    O3 0.119(7) 0.049(4) 0.031(3) -0.039(4) -0.019(3) 0.008(3)
    N1 0.028(3) 0.026(3) 0.028(3) -0.001(2) -0.001(2) -0.002(2)
    N2 0.040(4) 0.030(3) 0.026(3) -0.004(2) -0.001(2) -0.005(2)
    C1 0.021(3) 0.026(4) 0.027(4) 0.000(2) -0.002(3) 0.000(3)
    C2 0.031(4) 0.031(4) 0.029(4) -0.001(3) 0.003(3) 0.001(3)
    C3 0.030(4) 0.024(3) 0.035(4) 0.000(3) -0.003(3) -0.003(3)
    C4 0.031(4) 0.023(3) 0.031(4) -0.002(3) 0.001(3) -0.001(3)
    C5 0.025(3) 0.030(3) 0.029(4) -0.006(3) 0.003(3) -0.003(3)
    C6 0.059(6) 0.033(5) 0.055(6) -0.011(3) 0.004(5) -0.008(4)
_geom_special_details
;
All e.s.d.'s (except the e.s.d. in the dihedral angle between two l.s. planes)
are estimated using the full covariance matrix. The cell e.s.d.'s are taken
into account individually in the estimation of e.s.d.'s in distances, angles
and torsion angles; correlations between e.s.d.'s in cell parameters are only
used when they are defined by crystal symmetry. An approximate (isotropic)
treatment of cell e.s.d.'s is used for estimating e.s.d.'s involving l.s.
planes.
;
loop_
    _geom_bond_atom_site_label_1
    _geom_bond_atom_site_label_2
    _geom_bond_site_symmetry_2
    _geom_bond_distance
    _geom_bond_publ_flag
    Pb1 O1 2_646 2.531(5) ?
    Pb1 O1 . 2.572(5) ?
    Pb1 N1 2_646 2.631(6) ?
    Pb1 O3 . 2.631(6) ?
    Pb1 Br1 . 2.9688(8) ?
    Pb1 Br1 2_546 3.1190(9) ?
    Br1 Pb1 2_556 3.1190(9) ?
    O1 C5 . 1.268(8) ?
    O1 Pb1 2_656 2.531(5) ?
    O2 C5 . 1.230(8) ?
    O3 H3A . 0.8501 ?
    O3 H3B . 0.8510 ?
    N1 C4 . 1.331(9) ?
    N1 C1 . 1.334(8) ?
    N1 Pb1 2_656 2.631(5) ?
    N2 C2 . 1.340(9) ?
    N2 C3 . 1.353(9) ?
    C1 C2 . 1.381(11) ?
    C1 C5 . 1.514(9) ?
    C2 H2 . 0.9300 ?
    C3 C4 . 1.388(10) ?
    C3 C6 . 1.504(10) ?
    C4 H4 . 0.9300 ?
    C6 H6A . 0.9600 ?
    C6 H6B . 0.9600 ?
    C6 H6C . 0.9600 ?
loop_
    _geom_angle_atom_site_label_1
    _geom_angle_atom_site_label_2
    _geom_angle_atom_site_label_3
    _geom_angle_site_symmetry_1
    _geom_angle_site_symmetry_3
    _geom_angle
    _geom_angle_publ_flag
    O1 Pb1 O1 2_646 . 94.06(8) ?
    O1 Pb1 N1 2_646 2_646 63.56(16) ?
    O1 Pb1 N1 . 2_646 75.81(17) ?
    O1 Pb1 O3 2_646 . 96.4(2) ?
    O1 Pb1 O3 . . 132.06(18) ?
    N1 Pb1 O3 2_646 . 148.79(18) ?
    O1 Pb1 Br1 2_646 . 153.98(12) ?
    O1 Pb1 Br1 . . 86.76(12) ?
    N1 Pb1 Br1 2_646 . 91.65(12) ?
    O3 Pb1 Br1 . . 102.33(18) ?
    O1 Pb1 Br1 2_646 2_546 82.54(13) ?
    O1 Pb1 Br1 . 2_546 146.05(12) ?
    N1 Pb1 Br1 2_646 2_546 72.46(13) ?
    O3 Pb1 Br1 . 2_546 81.80(15) ?
    Br1 Pb1 Br1 . 2_546 82.410(17) ?
    Pb1 Br1 Pb1 . 2_556 135.64(3) ?
    C5 O1 Pb1 . 2_656 121.4(4) ?
    C5 O1 Pb1 . . 98.7(4) ?
    Pb1 O1 Pb1 2_656 . 139.2(2) ?
    Pb1 O3 H3A . . 123.1 ?
    Pb1 O3 H3B . . 131.3 ?
    H3A O3 H3B . . 105.1 ?
    C4 N1 C1 . . 118.2(6) ?
    C4 N1 Pb1 . 2_656 125.1(4) ?
    C1 N1 Pb1 . 2_656 115.1(4) ?
    C2 N2 C3 . . 117.6(6) ?
    N1 C1 C2 . . 120.8(6) ?
    N1 C1 C5 . . 118.2(6) ?
    C2 C1 C5 . . 121.0(6) ?
    N2 C2 C1 . . 121.6(6) ?
    N2 C2 H2 . . 119.2 ?
    C1 C2 H2 . . 119.2 ?
    N2 C3 C4 . . 120.0(6) ?
    N2 C3 C6 . . 116.8(7) ?
    C4 C3 C6 . . 123.2(7) ?
    N1 C4 C3 . . 121.8(6) ?
    N1 C4 H4 . . 119.1 ?
    C3 C4 H4 . . 119.1 ?
    O2 C5 O1 . . 124.3(6) ?
    O2 C5 C1 . . 118.7(6) ?
    O1 C5 C1 . . 117.0(5) ?
    C3 C6 H6A . . 109.5 ?
    C3 C6 H6B . . 109.5 ?
    H6A C6 H6B . . 109.5 ?
    C3 C6 H6C . . 109.5 ?
    H6A C6 H6C . . 109.5 ?
    H6B C6 H6C . . 109.5 ?
loop_
    _geom_torsion_atom_site_label_1
    _geom_torsion_atom_site_label_2
    _geom_torsion_atom_site_label_3
    _geom_torsion_atom_site_label_4
    _geom_torsion_site_symmetry_1
    _geom_torsion_site_symmetry_2
    _geom_torsion_site_symmetry_3
    _geom_torsion_site_symmetry_4
    _geom_torsion
    _geom_torsion_publ_flag
    O1 Pb1 Br1 Pb1 2_646 . . 2_556 13.5(3) ?
    O1 Pb1 Br1 Pb1 . . . 2_556 106.16(12) ?
    N1 Pb1 Br1 Pb1 2_646 . . 2_556 30.47(13) ?
    O3 Pb1 Br1 Pb1 . . . 2_556 -121.43(15) ?
    Br1 Pb1 Br1 Pb1 2_546 . . 2_556 -41.59(4) ?
    O1 Pb1 O1 C5 2_646 . . . -126.3(4) ?
    N1 Pb1 O1 C5 2_646 . . . 172.3(4) ?
    O3 Pb1 O1 C5 . . . . -23.9(5) ?
    Br1 Pb1 O1 C5 . . . . 79.8(4) ?
    Br1 Pb1 O1 C5 2_546 . . . 151.1(3) ?
    O1 Pb1 O1 Pb1 2_646 . . 2_656 43.5(3) ?
    N1 Pb1 O1 Pb1 2_646 . . 2_656 -17.9(3) ?
    O3 Pb1 O1 Pb1 . . . 2_656 145.9(4) ?
    Br1 Pb1 O1 Pb1 . . . 2_656 -110.4(3) ?
    Br1 Pb1 O1 Pb1 2_546 . . 2_656 -39.1(5) ?
    C4 N1 C1 C2 . . . . -1.5(9) ?
    Pb1 N1 C1 C2 2_656 . . . 164.8(5) ?
    C4 N1 C1 C5 . . . . 177.7(6) ?
    Pb1 N1 C1 C5 2_656 . . . -15.9(7) ?
    C3 N2 C2 C1 . . . . 1.4(10) ?
    N1 C1 C2 N2 . . . . 0.1(11) ?
    C5 C1 C2 N2 . . . . -179.1(6) ?
    C2 N2 C3 C4 . . . . -1.4(10) ?
    C2 N2 C3 C6 . . . . 177.8(7) ?
    C1 N1 C4 C3 . . . . 1.6(10) ?
    Pb1 N1 C4 C3 2_656 . . . -163.3(5) ?
    N2 C3 C4 N1 . . . . -0.1(10) ?
    C6 C3 C4 N1 . . . . -179.3(7) ?
    Pb1 O1 C5 O2 2_656 . . . -162.2(6) ?
    Pb1 O1 C5 O2 . . . . 10.0(8) ?
    Pb1 O1 C5 C1 2_656 . . . 18.3(8) ?
    Pb1 O1 C5 C1 . . . . -169.5(5) ?
    N1 C1 C5 O2 . . . . -179.9(6) ?
    C2 C1 C5 O2 . . . . -0.7(10) ?
    N1 C1 C5 O1 . . . . -0.4(9) ?
    C2 C1 C5 O1 . . . . 178.8(6) ?
loop_
    _geom_hbond_atom_site_label_D
    _geom_hbond_atom_site_label_H
    _geom_hbond_atom_site_label_A
    _geom_hbond_site_symmetry_A
    _geom_hbond_distance_DH
    _geom_hbond_distance_HA
    _geom_hbond_distance_DA
    _geom_hbond_angle_DHA
    O3 H3A N2 3_657 0.85 1.97 2.816(9) 173.1
    O3 H3B Br1 1_545 0.85 2.56 3.378(6) 161.3
