# Supplementary material for: Poly[aqua-μ-bromido-(μ2-5-methyl­pyrazine-2-carboxyl­ato-κ4 N 1,O 2:O 2,O 2′)lead(II)]
Source: Acta Crystallogr Sect E Struct Rep Online. 2012 Aug 1;68(Pt 9):m1139. doi: 10.1107/S1600536812033776 (PMC3435569; doi:10.1107/S1600536812033776)
Supplement: Supplementary file 2 [file e-68-m1139-Isup2.hkl]

# 
# h,k,l, Fc-squared, Fo-squared, sigma(Fo-squared) and status flag 
# 
data_I
_shelx_title ' 110610B in P2(1)/c' 
_shelx_refln_list_code          4 
_shelx_F_calc_maximum      359.22 
_exptl_crystal_F_000       792.00 
_reflns_d_resolution_high  0.8104 
 
loop_ 
 _symmetry_equiv_pos_as_xyz 
 'x, y, z' 
 '-x, y+1/2, -z+1/2' 
 '-x, -y, -z' 
 'x, -y-1/2, z-1/2' 
 
_cell_length_a     7.5493 
_cell_length_b     6.6775 
_cell_length_c    19.3350 
_cell_angle_alpha  90.000 
_cell_angle_beta   92.884 
_cell_angle_gamma  90.000 
 
_shelx_F_squared_multiplier     1.000 
 
loop_ 
 _refln_index_h 
 _refln_index_k 
 _refln_index_l 
 _refln_F_squared_calc 
 _refln_F_squared_meas 
 _refln_F_squared_sigma 
 _refln_observed_status 
   2   0   0    24715.91    21934.64   1421.08 o 
   3   0   0    60545.43    55164.18   3542.26 o 
   4   0   0    46381.51    44207.11   2855.00 o 
   5   0   0    17507.44    16586.11   1109.63 o 
   6   0   0     4732.07     4230.51    340.81 o 
   7   0   0    22185.17    21753.37   1456.31 o 
   8   0   0      504.34      480.06    126.46 o 
   9   0   0     1417.32     1589.38    213.77 o 
   1   1   0    73468.77    77034.64   2926.35 o 
   2   1   0    45880.78    50063.16   1633.44 o 
   3   1   0    20686.47    22736.04   1073.58 o 
   4   1   0    32521.36    34456.23   1301.06 o 
   5   1   0      322.28      364.56     56.73 o 
   6   1   0    24975.17    27753.05   1286.16 o 
   7   1   0     1262.65     1280.13    115.66 o 
   8   1   0     5576.12     6396.47    752.19 o 
   9   1   0     4650.42     4641.80    343.07 o 
   0   2   0    15644.80    15007.86    958.16 o 
   1   2   0     7028.48     7120.38    274.65 o 
   2   2   0    46557.24    48267.25   1830.67 o 
   3   2   0    15512.94    16831.42    553.09 o 
   4   2   0      123.12      216.57     19.83 o 
   5   2   0    24693.64    25557.56   1177.64 o 
   6   2   0      210.10      252.74     56.58 o 
   7   2   0     6558.44     7649.72    609.36 o 
   8   2   0     3432.04     3791.22    242.53 o 
   9   2   0     3463.81     3484.22    156.05 o 
   1   3   0    28498.14    28971.66   1102.10 o 
   2   3   0     4861.40     5136.11    201.71 o 
   3   3   0     9540.53     9909.19    282.75 o 
   4   3   0    14923.61    15044.42    364.54 o 
   5   3   0     1344.94     1417.92     50.39 o 
   6   3   0     3386.52     3404.44    245.77 o 
   7   3   0      503.37      653.05     78.29 o 
   8   3   0     4518.15     5048.18    396.11 o 
   0   4   0     5031.18     4921.39    236.07 o 
   1   4   0     4316.36     4360.86    174.33 o 
   2   4   0    15272.83    15609.75    600.34 o 
   3   4   0     1629.23     1702.45     77.93 o 
   4   4   0       16.93        0.88     22.70 o 
   5   4   0     7564.38     7290.47    288.84 o 
   6   4   0      302.82      370.77     75.45 o 
   7   4   0     1852.07     1818.32    161.16 o 
   8   4   0     1287.36     1356.33    116.88 o 
   1   5   0     2957.72     2930.03    123.59 o 
   2   5   0      905.13      952.42     59.60 o 
   3   5   0      539.05      521.19     37.19 o 
   4   5   0     1048.36     1060.75     58.80 o 
   5   5   0       69.56       88.08     25.68 o 
   6   5   0     1006.05      917.58     77.83 o 
   7   5   0      274.28      237.62     57.75 o 
   0   6   0     3319.43     2964.27    233.23 o 
   1   6   0     1283.76     1240.62     64.67 o 
   2   6   0     1827.11     1843.18     88.74 o 
   3   6   0     1513.37     1419.16     58.76 o 
   4   6   0     1626.67     1626.31     84.13 o 
   5   6   0      381.42      406.93     42.43 o 
   6   6   0      784.63      812.64     77.62 o 
   1   7   0     1153.52     1141.83     62.88 o 
   2   7   0       63.92       68.56     27.60 o 
   3   7   0      202.95      198.11     34.02 o 
   4   7   0      549.59      545.55     67.67 o 
   0   8   0     2781.08     2798.88    244.72 o 
   1   8   0        4.19       -5.28     41.11 o 
   2   8   0      584.11      558.73     52.28 o 
  -9   1   1      154.47      143.72     33.49 o 
  -8   1   1      759.23      811.90     95.93 o 
  -7   1   1        1.06      -19.13     56.37 o 
  -6   1   1     2386.03     2642.12    163.44 o 
  -5   1   1      347.20      358.54     53.36 o 
  -4   1   1     2430.46     2573.23    110.77 o 
  -3   1   1     1488.46     1612.60    123.96 o 
  -2   1   1    24543.10    27522.28    900.74 o 
  -1   1   1     6468.47     6970.64    269.38 o 
   0   1   1       57.12       87.64     11.47 o 
   1   1   1    10096.70    10858.74    415.32 o 
   2   1   1     4616.25     5081.26    170.39 o 
   3   1   1      904.92      957.24     61.38 o 
   4   1   1     8803.55     9351.66    366.51 o 
   5   1   1      487.22      635.12     70.80 o 
   6   1   1       17.37       18.17     53.32 o 
   7   1   1     1425.82     1599.46    198.10 o 
   8   1   1     1432.19     1491.80    332.60 o 
   9   1   1       75.09       50.26     75.12 o 
  -9   2   1     2236.21     2149.02     82.21 o 
  -8   2   1     3123.77     3134.75    128.10 o 
  -7   2   1     1178.60     1253.90    112.27 o 
  -6   2   1     2783.20     2883.11    107.60 o 
  -5   2   1    11296.04    11613.76    372.07 o 
  -4   2   1     1832.03     1898.45     56.42 o 
  -3   2   1       86.45      166.68     19.55 o 
  -2   2   1    42694.53    46006.86   1284.28 o 
  -1   2   1     8324.02     8620.16    331.46 o 
   0   2   1      472.63      486.76     25.59 o 
   1   2   1    15432.25    15521.95    591.75 o 
   2   2   1    38536.50    40401.20   1533.49 o 
   3   2   1     5630.87     6361.89    213.83 o 
   4   2   1      994.61      976.93     43.78 o 
   5   2   1    20320.19    20313.16   1108.59 o 
   6   2   1      217.74      279.76     58.11 o 
   7   2   1     1295.58     1432.29    118.09 o 
   8   2   1     2604.76     3006.50    195.56 o 
  -8   3   1     4517.47     4862.72    269.70 o 
  -7   3   1       11.36      -23.92     45.88 o 
  -6   3   1     6141.11     6253.30    314.58 o 
  -5   3   1     3208.05     3192.60    104.74 o 
  -4   3   1     8523.26     8428.13    223.37 o 
  -3   3   1    13062.78    13671.73    387.75 o 
  -2   3   1      632.49      731.62     48.16 o 
  -1   3   1    23888.82    23685.28    902.68 o 
   0   3   1     1605.96     1702.06     60.55 o 
   1   3   1    34006.12    34381.59   1306.27 o 
   2   3   1    14360.10    14379.18    551.08 o 
   3   3   1     6426.30     6796.91    265.91 o 
   4   3   1    17519.84    18492.84    611.45 o 
   5   3   1        7.06       -2.91     18.96 o 
   6   3   1     6142.27     6032.37    746.56 o 
   7   3   1     2394.04     2491.01    161.83 o 
   8   3   1     2287.49     2412.51    164.99 o 
  -8   4   1       31.08        2.85     39.96 o 
  -7   4   1    11829.02    11733.17    566.83 o 
  -6   4   1       75.87      115.14     39.12 o 
  -5   4   1     4458.12     4496.09    184.52 o 
  -4   4   1    20748.55    20209.12    775.61 o 
  -3   4   1    12701.48    12670.18    490.11 o 
  -2   4   1     7727.28     8017.75    313.32 o 
  -1   4   1      747.73      746.07     33.58 o 
   0   4   1    57138.90    53851.32   1757.33 o 
   1   4   1      302.17      345.75     33.93 o 
   2   4   1     3676.96     3733.61    151.75 o 
   3   4   1    29045.53    29837.58    990.41 o 
   4   4   1     4950.29     5018.74    203.43 o 
   5   4   1     6711.02     6517.63    260.12 o 
   6   4   1     3071.02     2558.05    191.75 o 
   7   4   1     7435.61     7104.16    391.83 o 
   8   4   1     1193.86     1250.77    113.97 o 
  -7   5   1       30.78       85.76     34.25 o 
  -6   5   1     9899.00     9198.30    568.22 o 
  -5   5   1     2150.26     2089.45     97.58 o 
  -4   5   1     8678.55     8689.84    344.58 o 
  -3   5   1     7483.87     7418.82    368.72 o 
  -2   5   1     1844.05     1902.00     75.77 o 
  -1   5   1    23094.99    22723.65    871.57 o 
   0   5   1      154.60      165.02     33.21 o 
   1   5   1    13853.01    14129.44    546.72 o 
   2   5   1    18720.87    18682.43    625.86 o 
   3   5   1     8191.55     8192.34    324.52 o 
   4   5   1     9147.96     9282.26    367.76 o 
   5   5   1      416.10      469.02     61.51 o 
   6   5   1    14411.17    13305.29    663.41 o 
   7   5   1      929.24      918.24    186.61 o 
  -6   6   1      152.32      181.74     65.46 o 
  -5   6   1     7145.69     7652.77    305.87 o 
  -4   6   1     5642.12     5619.74    201.93 o 
  -3   6   1     5209.08     5175.65    213.54 o 
  -2   6   1    12806.47    12657.99    495.16 o 
  -1   6   1      754.42      796.15     43.60 o 
   0   6   1    21716.04    21349.65    839.30 o 
   1   6   1     2771.25     2775.32    106.65 o 
   2   6   1     8200.03     8089.43    323.08 o 
   3   6   1    10030.83    10544.39    417.63 o 
   4   6   1      999.92     1039.28     56.06 o 
   5   6   1    11229.25    11856.38    531.37 o 
   6   6   1      601.47      634.71     72.31 o 
  -4   7   1     3960.57     3966.95    208.60 o 
  -3   7   1     6881.70     6596.74    236.21 o 
  -2   7   1     2001.40     1979.58     97.16 o 
  -1   7   1     9567.75     9264.63    466.65 o 
   0   7   1      878.30      809.69     72.49 o 
   1   7   1    13459.40    13000.94    511.79 o 
   2   7   1     3698.57     3751.69    164.21 o 
   3   7   1     2611.41     2563.37    107.71 o 
   4   7   1     9742.07    10101.30    490.11 o 
  -2   8   1     8129.83     8093.98    421.51 o 
  -1   8   1      448.31      568.48    110.26 o 
   0   8   1     2521.77     2407.04    125.62 o 
   1   8   1     2778.80     2494.96    158.90 o 
   2   8   1     5882.64     5554.89    237.92 o 
  -9   0   2     3904.93     3652.65    165.30 o 
  -8   0   2      115.13       91.29     34.04 o 
  -7   0   2    27872.17    28504.31   1031.69 o 
  -6   0   2       23.04       51.64     70.51 o 
  -5   0   2     9201.18    10329.28    700.72 o 
  -4   0   2    57252.63    60053.96   3850.03 o 
  -2   0   2    10806.60    11205.42    352.09 o 
  -1   0   2     4103.17     3465.33    243.82 o 
   3   0   2    77228.18    59424.16   5276.80 o 
   4   0   2     8280.61     7582.21    444.40 o 
   6   0   2    12042.90    12096.08    837.04 o 
   7   0   2    11436.74    12465.14    868.97 o 
   8   0   2     7409.72     8198.73    607.25 o 
   9   0   2      153.34       71.05    125.01 o 
  -9   1   2     1761.15     1599.60     67.18 o 
  -8   1   2    11011.88    11127.39    298.29 o 
  -7   1   2       33.70        8.00     83.13 o 
  -6   1   2    17080.21    17573.18    881.97 o 
  -5   1   2    12861.99    13214.19    578.79 o 
  -4   1   2    16420.00    16831.35    532.16 o 
  -3   1   2    30973.01    34437.48    979.86 o 
  -2   1   2     2386.52     2677.48     73.42 o 
  -1   1   2    78019.85    84616.99   3162.34 o 
   0   1   2     1780.66     1794.82    128.65 o 
   1   1   2    51081.67    52194.70   1973.88 o 
   2   1   2    57488.97    60686.46   1976.57 o 
   3   1   2    19174.43    19587.31    864.13 o 
   4   1   2    30028.70    32523.84   1244.66 o 
   5   1   2     3150.70     3419.10    194.24 o 
   6   1   2    28778.42    31758.69   3273.91 o 
   7   1   2     5017.11     5344.55    980.07 o 
   8   1   2     1199.25     1434.35    239.53 o 
   9   1   2     7558.20     8823.29    527.75 o 
  -9   2   2     5725.19     5681.62    180.28 o 
  -8   2   2     1174.36     1119.75     50.56 o 
  -7   2   2     9822.29    10082.80    333.80 o 
  -6   2   2     5636.80     5938.22    229.11 o 
  -5   2   2    21306.75    22439.45    703.32 o 
  -4   2   2    18334.36    19561.45    506.27 o 
  -3   2   2     1365.59     1381.71     40.93 o 
  -2   2   2    66350.30    69699.30   1937.59 o 
  -1   2   2      834.89      936.61     29.94 o 
   0   2   2    24912.13    24884.31    812.12 o 
   1   2   2    24444.18    24594.36    934.08 o 
   2   2   2    31304.82    33108.25   1257.89 o 
   3   2   2    29634.27    31914.50   1044.69 o 
   4   2   2      141.11      119.60     19.91 o 
   5   2   2    28368.91    27435.76   2089.26 o 
   6   2   2     1872.86     1872.36    128.63 o 
   7   2   2     4607.39     5280.46    591.35 o 
   8   2   2     7282.85     7854.16   1040.80 o 
  -8   3   2     5001.02     4959.49    207.28 o 
  -7   3   2      536.46      563.61    100.44 o 
  -6   3   2    15272.58    15425.84    724.48 o 
  -5   3   2     3540.71     3459.00    179.58 o 
  -4   3   2     2638.26     2644.21     75.55 o 
  -3   3   2    29290.16    29848.49    837.20 o 
  -2   3   2     4994.30     5004.22    144.30 o 
  -1   3   2    12624.88    12721.31    359.97 o 
   0   3   2    15872.79    15574.99    459.63 o 
   1   3   2    29850.03    30181.72   1147.15 o 
   2   3   2     1720.90     1661.96     71.22 o 
   3   3   2       82.33       94.60     15.84 o 
   4   3   2    34580.33    35278.25   1158.15 o 
   5   3   2        1.79       -7.39     18.87 o 
   6   3   2     1520.75     1622.55    113.97 o 
   7   3   2     7458.31     7431.45    378.60 o 
   8   3   2     3341.89     3469.09    244.13 o 
  -8   4   2      988.84      805.79     88.18 o 
  -7   4   2     1497.12     1530.67    114.07 o 
  -6   4   2     2290.19     2131.04    103.59 o 
  -5   4   2     3518.95     3335.09    141.53 o 
  -4   4   2      495.47      476.50     49.34 o 
  -3   4   2       31.40       43.49     13.78 o 
  -2   4   2    17602.16    18171.80    514.19 o 
  -1   4   2      216.26      229.18     13.46 o 
   0   4   2     2123.85     2032.47     75.99 o 
   1   4   2     9776.41     9927.26    384.95 o 
   2   4   2     7405.83     7557.02    296.42 o 
   3   4   2     5758.07     5792.91    230.72 o 
   4   4   2        3.22       32.50     29.63 o 
   5   4   2     6114.35     6017.85    242.81 o 
   6   4   2      566.70      623.16     66.28 o 
   7   4   2      665.79      679.41     79.80 o 
   8   4   2     1064.71      954.73    102.20 o 
  -7   5   2      141.77      125.49     33.59 o 
  -6   5   2      291.21      304.15     34.72 o 
  -5   5   2      732.46      746.12     44.17 o 
  -4   5   2     1130.92     1077.15     42.93 o 
  -3   5   2       56.25       63.71     21.95 o 
  -2   5   2       19.27       23.87     16.70 o 
  -1   5   2     3260.72     3154.26    132.66 o 
   0   5   2        2.20       10.89     13.84 o 
   1   5   2      228.34      269.97     24.87 o 
   2   5   2     2202.24     2173.62     97.39 o 
   3   5   2      778.00      792.90     48.42 o 
   4   5   2      765.48      788.50     50.12 o 
   5   5   2      471.56      493.92     41.26 o 
   6   5   2     1106.93     1096.86    150.36 o 
   7   5   2      135.37       97.57     52.26 o 
  -6   6   2      897.65      930.95    104.42 o 
  -5   6   2       78.21      145.10     58.05 o 
  -4   6   2     1298.43     1289.23     72.24 o 
  -3   6   2     1535.31     1483.24     75.58 o 
  -2   6   2     1469.76     1535.90     78.05 o 
  -1   6   2       81.36       90.14     22.62 o 
   0   6   2     2297.86     2179.44    128.97 o 
   1   6   2     1307.46     1248.14     65.50 o 
   2   6   2      643.81      673.91     46.48 o 
   3   6   2      545.53      543.84     43.82 o 
   4   6   2      261.98      274.41     35.94 o 
   5   6   2      262.27      348.09     41.45 o 
   6   6   2      314.60      395.73     58.72 o 
  -4   7   2       29.57       20.68     27.41 o 
  -3   7   2      324.86      344.78     40.30 o 
  -2   7   2      245.92      262.93     33.80 o 
  -1   7   2      168.42      198.80     42.92 o 
   0   7   2      757.88      706.12     69.83 o 
   1   7   2      366.76      395.04     38.73 o 
   2   7   2      129.72      139.25     30.65 o 
   3   7   2       21.08       41.08     30.66 o 
   4   7   2     1182.59     1316.37     94.62 o 
  -2   8   2      974.68      911.40     70.64 o 
  -1   8   2       52.26       84.20     52.94 o 
   0   8   2     1961.80     1908.12    132.39 o 
   1   8   2      153.48      153.17     51.39 o 
   2   8   2      324.07      341.68     46.37 o 
  -9   1   3      184.99      175.49     33.39 o 
  -8   1   3      150.32      165.77     27.10 o 
  -7   1   3      913.05      905.67     40.79 o 
  -6   1   3     4106.33     4036.56    129.69 o 
  -5   1   3        7.93       16.53     21.38 o 
  -4   1   3     1393.29     1383.34     39.39 o 
  -3   1   3    11720.22    12566.43    340.68 o 
  -2   1   3     8801.16     9108.66    277.61 o 
  -1   1   3       16.62       14.48      9.75 o 
   0   1   3    20497.84    19900.10   1335.01 o 
   1   1   3     5546.92     5885.62    227.98 o 
   2   1   3     8923.26    10162.17    337.81 o 
   3   1   3     2164.61     2108.89     80.70 o 
   4   1   3    18805.42    19000.24    732.22 o 
   5   1   3      155.38      255.44     55.76 o 
   6   1   3      366.06      387.25    134.92 o 
   7   1   3     3284.57     3728.11    542.03 o 
   8   1   3     1980.81     2085.41    177.35 o 
   9   1   3       89.90        2.87     73.68 o 
  -9   2   3     1769.22     1729.79     93.96 o 
  -8   2   3      519.81      473.77     34.42 o 
  -7   2   3      943.12      948.60     41.54 o 
  -6   2   3     6995.06     7193.87    192.10 o 
  -5   2   3     5353.48     5503.42    181.43 o 
  -4   2   3     1901.97     1986.27     81.47 o 
  -3   2   3      570.36      604.65     18.29 o 
  -2   2   3    33811.33    36572.42    845.22 o 
  -1   2   3      875.36      875.07     24.80 o 
   0   2   3     2236.71     2190.48     87.99 o 
   1   2   3    15484.81    15489.13    591.00 o 
   2   2   3    11401.09    12410.29    476.01 o 
   3   2   3     6218.82     6440.70    218.35 o 
   4   2   3       39.05       46.81     14.88 o 
   5   2   3     7098.25     6732.59    484.13 o 
   6   2   3     1212.88     1390.59    109.59 o 
   7   2   3     1225.68     1359.83    129.71 o 
   8   2   3     2011.18     2179.00    162.38 o 
  -8   3   3     4427.48     4301.36    180.00 o 
  -7   3   3       40.23       -6.75     35.05 o 
  -6   3   3     8144.16     8042.04    266.67 o 
  -5   3   3     6887.52     6844.51    199.08 o 
  -4   3   3     2632.05     2621.90     63.51 o 
  -3   3   3    15319.20    15715.46    370.51 o 
  -2   3   3      211.23      221.61     18.55 o 
  -1   3   3    18076.09    18075.29    514.93 o 
   0   3   3     8261.14     8498.08    327.69 o 
   1   3   3     7996.10     7970.30    308.90 o 
   2   3   3    17282.39    17462.85    668.91 o 
   3   3   3       60.40      132.23     19.04 o 
   4   3   3    15553.86    16269.22    540.25 o 
   5   3   3      614.38      654.54     46.02 o 
   6   3   3     6665.04     5988.99    733.26 o 
   7   3   3     3752.10     3814.03    220.17 o 
   8   3   3      682.79      701.79     98.03 o 
  -8   4   3      123.46      221.61     49.48 o 
  -7   4   3    10582.54    10265.90    382.39 o 
  -6   4   3      733.82      708.30     42.30 o 
  -5   4   3     6911.91     6619.23    194.98 o 
  -4   4   3    25846.30    26448.18    687.41 o 
  -3   4   3     2825.82     2772.37     85.19 o 
  -2   4   3    12248.79    12972.21    366.70 o 
  -1   4   3     6485.44     6501.35    188.27 o 
   0   4   3    25466.09    24554.01    937.80 o 
   1   4   3    12739.43    13479.94    519.71 o 
   2   4   3     1049.59     1104.74     54.62 o 
   3   4   3    23086.12    23349.77    895.10 o 
   4   4   3       12.19       20.50     19.05 o 
   5   4   3     8081.15     7677.13    304.95 o 
   6   4   3     4943.89     4657.13    554.23 o 
   7   4   3     3096.18     2772.25    257.08 o 
  -7   5   3      319.11      303.26     55.92 o 
  -6   5   3     4019.02     3875.90    155.62 o 
  -5   5   3    11985.34    11659.07    371.92 o 
  -4   5   3     7352.24     7247.86    214.55 o 
  -3   5   3    19464.03    19370.45    745.46 o 
  -2   5   3     5696.10     5773.05    231.99 o 
  -1   5   3    37945.71    36501.03   1393.49 o 
   0   5   3     1531.48     1562.43     71.97 o 
   1   5   3     3453.94     3524.88    146.42 o 
   2   5   3    31495.94    32085.17   1227.11 o 
   3   5   3     3165.31     3237.49    138.30 o 
   4   5   3     6571.41     6701.98    271.32 o 
   5   5   3     5568.38     5337.71    219.29 o 
   6   5   3    10765.45    10179.11    785.72 o 
   7   5   3     2253.82     2115.79    141.60 o 
  -6   6   3     1780.62     1632.41    146.53 o 
  -5   6   3     3618.28     3515.12    184.21 o 
  -4   6   3    10981.63    10703.66    424.92 o 
  -3   6   3      695.02      736.91     62.89 o 
  -2   6   3    14504.28    14509.67    565.75 o 
  -1   6   3     4219.54     4133.98    220.53 o 
   0   6   3     8958.77     9031.18    450.29 o 
   1   6   3    10888.74    10819.31    426.04 o 
   2   6   3     2891.65     2818.53    125.47 o 
   3   6   3    13948.45    13991.53    548.55 o 
   4   6   3      417.38      403.51     40.33 o 
   5   6   3     9611.19     9859.83    387.97 o 
   6   6   3     2552.99     2442.74    149.19 o 
  -4   7   3      369.15      491.09     59.14 o 
  -3   7   3    11025.38    11051.48    440.94 o 
  -2   7   3      289.74      324.44     36.40 o 
  -1   7   3     5006.86     4930.63    262.95 o 
   0   7   3     6056.15     5937.28    311.20 o 
   1   7   3     6718.16     6562.36    269.49 o 
   2   7   3     3441.88     3685.51    162.43 o 
   3   7   3       27.60       36.18     30.08 o 
   4   7   3    11487.84    11381.40    549.41 o 
  -1   8   3       89.90       73.45     46.61 o 
   0   8   3     2815.45     2759.28    170.98 o 
   1   8   3     3878.30     3947.28    228.94 o 
  -9   0   4     5683.34     5464.46    256.63 o 
  -8   0   4     1594.50     1586.89     84.02 o 
  -7   0   4    15939.97    16244.39    882.63 o 
  -6   0   4     4469.73     4517.37    370.32 o 
  -5   0   4     7469.48     7621.73    330.71 o 
  -4   0   4    45545.50    47312.19   1476.24 o 
  -3   0   4      869.52      782.11     36.08 o 
  -2   0   4    44456.19    46035.43   2352.44 o 
  -1   0   4    57067.16    61810.12   2613.30 o 
   0   0   4    24983.84    26088.77   1104.89 o 
   2   0   4     3700.86     3324.06    175.50 o 
   3   0   4    63049.14    60437.56   2800.96 o 
   4   0   4     8129.46     8659.92    424.12 o 
   5   0   4    23683.35    27723.78   1819.76 o 
   6   0   4     8365.74     9956.52    700.18 o 
   7   0   4     3754.71     4474.86    368.48 o 
   8   0   4    13393.09    16291.05   1118.78 o 
   9   0   4        4.73      -43.57    112.89 o 
  -9   1   4       21.56      -17.18     27.20 o 
  -8   1   4    11621.06    11272.96    299.00 o 
  -7   1   4     1885.99     1850.09     61.62 o 
  -6   1   4     6078.24     6013.59    162.44 o 
  -5   1   4    28821.98    29590.06    739.33 o 
  -4   1   4    11196.21    11659.08    268.23 o 
  -3   1   4    50215.34    53071.24   1325.31 o 
  -2   1   4    15040.52    15797.46    370.71 o 
  -1   1   4    76468.02    78105.32   2539.68 o 
   0   1   4    13371.68    13265.81    445.41 o 
   1   1   4     2790.71     2874.66    128.36 o 
   2   1   4    88699.56    86773.45   2831.04 o 
   3   1   4      549.47      621.31     42.60 o 
   4   1   4    17734.80    16995.94    568.44 o 
   5   1   4    12239.33    12267.60   1639.48 o 
   6   1   4    13880.93    14980.21   2468.65 o 
   7   1   4     7860.74     9417.11    923.58 o 
   8   1   4        2.52      -80.55     69.05 o 
   9   1   4     8654.51    10007.17    512.70 o 
  -8   2   4       73.11       26.59     22.43 o 
  -7   2   4     7741.31     7498.95    250.36 o 
  -6   2   4     8224.03     8120.44    264.17 o 
  -5   2   4     7320.00     7312.16    191.50 o 
  -4   2   4    24730.18    25029.06    581.45 o 
  -3   2   4      113.39      123.77      7.56 o 
  -2   2   4    50017.02    53135.04   1233.51 o 
  -1   2   4    14455.58    14896.36    352.40 o 
   0   2   4    35697.96    35456.98   1001.46 o 
   1   2   4    44413.65    45247.09   1716.08 o 
   2   2   4      913.96      902.76     44.13 o 
   3   2   4    20714.05    21158.63    697.55 o 
   4   2   4     1888.87     1989.48     79.15 o 
   5   2   4    12779.67    11800.18   1175.59 o 
   6   2   4    10265.20    10422.29    509.63 o 
   7   2   4     1350.51     1388.13    191.60 o 
   8   2   4     6511.04     6763.41   1074.55 o 
  -8   3   4     1406.19     1362.09     78.39 o 
  -7   3   4     1689.88     1611.69     81.12 o 
  -6   3   4    13769.96    13723.09    440.39 o 
  -5   3   4     2516.22     2564.10    106.55 o 
  -4   3   4     1079.63     1038.29     30.55 o 
  -3   3   4    36010.91    37725.12    882.77 o 
  -2   3   4     2471.88     2459.17     61.58 o 
  -1   3   4     5029.95     5192.02    150.92 o 
   0   3   4    60240.55    60187.73   1863.02 o 
   1   3   4    13611.24    13565.36    520.83 o 
   2   3   4     4557.21     4972.56    197.54 o 
   3   3   4     6438.56     6382.57    252.48 o 
   4   3   4    35224.15    36402.93   1195.40 o 
   5   3   4      397.03      488.08     94.74 o 
   6   3   4      227.55      296.07     56.25 o 
   7   3   4    11480.33    11267.96    552.49 o 
   8   3   4      906.89      933.14    107.77 o 
  -8   4   4        1.06       43.37     35.96 o 
  -7   4   4     1548.44     1687.72    195.82 o 
  -6   4   4     2961.68     2741.94    113.81 o 
  -5   4   4     4282.56     4241.72    129.19 o 
  -4   4   4     4871.21     4912.23    134.76 o 
  -3   4   4        5.13       24.96     10.19 o 
  -2   4   4    12331.96    12504.94    356.80 o 
  -1   4   4     2354.80     2314.86     70.62 o 
   0   4   4     3523.55     3544.49    143.90 o 
   1   4   4     6902.45     6832.96    268.83 o 
   2   4   4      271.67      334.53     55.28 o 
   3   4   4     9582.84     9699.28    380.00 o 
   4   4   4      611.16      642.58     42.49 o 
   5   4   4     2586.88     2496.80    114.42 o 
   6   4   4     3584.06     3196.49    280.39 o 
   7   4   4     1022.33      932.03    157.06 o 
  -7   5   4        1.28       -2.87     28.10 o 
  -6   5   4       46.85       10.06     26.90 o 
  -5   5   4     1995.99     1999.80     79.35 o 
  -4   5   4     1069.49     1063.61     47.25 o 
  -3   5   4      943.81      963.43     54.88 o 
  -2   5   4     1720.90     1685.86     79.52 o 
  -1   5   4     3403.63     3235.35    136.45 o 
   0   5   4       15.99       56.09     35.86 o 
   1   5   4       28.64       34.90     17.08 o 
   2   5   4     4567.05     4519.08    186.44 o 
   3   5   4      756.40      734.95     59.13 o 
   4   5   4      249.51      263.44     31.72 o 
   5   5   4      647.04      737.18     52.62 o 
   6   5   4     1261.81     1100.14     88.91 o 
   7   5   4       76.05      123.10     56.51 o 
  -6   6   4      142.68      120.23     58.44 o 
  -5   6   4      151.73      172.27     40.60 o 
  -4   6   4       80.35       71.57     28.52 o 
  -3   6   4       14.98        3.50     26.24 o 
  -2   6   4      282.97      278.38     47.33 o 
  -1   6   4       50.04       19.63     30.91 o 
   0   6   4        1.44        2.16     30.82 o 
   1   6   4       64.06       50.02     21.74 o 
   2   6   4        5.15       15.99     21.16 o 
   3   6   4       35.36       60.00     26.23 o 
   4   6   4        1.05       23.70     27.39 o 
   5   6   4       18.27       21.35     30.90 o 
   6   6   4       25.25       99.70     48.92 o 
  -4   7   4       43.30       36.12     34.78 o 
  -3   7   4     1471.79     1521.11     84.64 o 
  -2   7   4      119.72       95.46     29.40 o 
  -1   7   4      104.32      138.81     41.37 o 
   0   7   4     2027.19     1842.02    122.23 o 
   1   7   4      958.33      955.35     59.79 o 
   2   7   4      196.39      228.25     42.47 o 
   3   7   4      237.51      308.61     53.47 o 
   4   7   4     1645.03     1761.85    113.45 o 
  -1   8   4      369.56      363.34     60.62 o 
   0   8   4      881.35      820.11     84.66 o 
   1   8   4     1013.89      880.64     88.89 o 
  -9   1   5      105.83       55.34     27.43 o 
  -8   1   5       64.20       70.43     24.02 o 
  -7   1   5     1917.58     1957.82     66.18 o 
  -6   1   5     3176.07     3129.71     89.10 o 
  -5   1   5       68.97      144.33     21.22 o 
  -4   1   5     5543.20     5690.31    133.89 o 
  -3   1   5    14400.86    14355.74    315.13 o 
  -2   1   5     1344.94     1356.25     35.95 o 
  -1   1   5     1858.48     1910.64     47.94 o 
   0   1   5    24696.10    24250.66    863.44 o 
   1   1   5    17979.71    18365.13    705.30 o 
   2   1   5      227.77      308.30     23.52 o 
   3   1   5     3694.70     3301.07    122.63 o 
   4   1   5     7849.83     7007.62    244.95 o 
   5   1   5     1015.33     1077.61    189.65 o 
   6   1   5      537.34      507.10     99.79 o 
   7   1   5     2358.71     2876.52    236.65 o 
   8   1   5      474.92      488.09     87.65 o 
  -8   2   5      479.47      509.26     33.28 o 
  -7   2   5     1473.34     1450.82     53.87 o 
  -6   2   5     3727.33     3595.05    104.22 o 
  -5   2   5     1130.60     1071.33     36.50 o 
  -4   2   5     7814.16     7630.76    194.82 o 
  -3   2   5      343.53      313.48     12.34 o 
  -2   2   5     6730.51     6855.56    164.24 o 
  -1   2   5     5767.62     5785.23    138.84 o 
   0   2   5     7590.65     7629.63    240.50 o 
   1   2   5     5419.89     5715.31    224.56 o 
   2   2   5     1926.15     2100.13     90.16 o 
   3   2   5    11516.66    12398.22    413.77 o 
   4   2   5      395.29      408.06     36.58 o 
   5   2   5      617.93      625.50    113.31 o 
   6   2   5     6372.17     6092.18    689.03 o 
   7   2   5     1084.63     1179.83    220.31 o 
   8   2   5      683.73      931.62    216.08 o 
  -8   3   5     2595.80     2614.37    121.05 o 
  -7   3   5     2739.35     2720.72    213.74 o 
  -6   3   5     2198.73     2122.67     92.97 o 
  -5   3   5    10353.19    10239.47    261.65 o 
  -4   3   5        5.90       59.60     14.54 o 
  -3   3   5    14981.76    15854.36    372.49 o 
  -2   3   5     2009.46     1900.71     48.69 o 
  -1   3   5    12656.35    12685.33    362.41 o 
   0   3   5    25465.16    25933.33    732.35 o 
   1   3   5      340.90      413.97     42.98 o 
   2   3   5    20584.14    21552.72    825.44 o 
   3   3   5     1499.98     1687.07     78.16 o 
   4   3   5    10811.72    10940.81    369.14 o 
   5   3   5     6743.27     6753.43    304.03 o 
   6   3   5     1565.19     1321.38    144.20 o 
   7   3   5     5580.75     5361.32    289.66 o 
   8   3   5       60.17       36.57     64.13 o 
  -7   4   5     3486.27     3207.17    253.49 o 
  -6   4   5     5414.01     5251.06    200.44 o 
  -5   4   5     1176.29     1186.90     48.73 o 
  -4   4   5    13643.48    13901.10    365.65 o 
  -3   4   5     1182.66     1205.61     42.22 o 
  -2   4   5    25074.51    25402.54    718.24 o 
  -1   4   5    11166.96    11253.78    322.35 o 
   0   4   5     6748.66     6918.99    271.28 o 
   1   4   5    32217.24    32555.40   1241.83 o 
   2   4   5      136.23      147.89     20.58 o 
   3   4   5    17531.69    18121.75    699.24 o 
   4   4   5     8288.76     8464.67    336.40 o 
   5   4   5    10053.66     9571.55    377.41 o 
   6   4   5     5856.03     5047.44    361.08 o 
   7   4   5       90.95       14.94     49.50 o 
  -7   5   5     1239.70     1120.77     82.69 o 
  -6   5   5      767.03      747.59     46.11 o 
  -5   5   5    15055.51    14966.55    473.07 o 
  -4   5   5     4271.00     4184.36    127.21 o 
  -3   5   5    10353.07    10218.61    402.32 o 
  -2   5   5    11308.52    11208.01    438.68 o 
  -1   5   5    23908.41    24109.14   1156.24 o 
   0   5   5     5743.55     5776.28    232.04 o 
   1   5   5      223.82      242.53     25.12 o 
   2   5   5    39311.05    39958.05   1525.11 o 
   3   5   5       37.64       52.71     22.73 o 
   4   5   5     4676.00     4730.46    198.51 o 
   5   5   5     9859.47     9785.84    385.91 o 
   6   5   5     4104.80     3676.68    394.96 o 
   7   5   5     4051.14     3396.60    364.78 o 
  -6   6   5     3272.82     3500.03    260.93 o 
  -5   6   5      601.61      612.91     55.80 o 
  -4   6   5    11308.91    11024.94    438.26 o 
  -3   6   5      289.96      271.74     32.01 o 
  -2   6   5    13516.85    13196.63    516.86 o 
  -1   6   5     8007.14     8202.47    413.43 o 
   0   6   5     5411.41     5484.48    285.41 o 
   1   6   5    13890.72    14285.76    558.09 o 
   2   6   5       95.56      105.45     25.04 o 
   3   6   5    10105.87    10633.44    423.15 o 
   4   6   5     3492.93     3636.24    161.24 o 
   5   6   5     4402.35     4462.31    190.98 o 
  -4   7   5      177.01      199.39     61.80 o 
  -3   7   5    10879.55    11086.36    443.32 o 
  -2   7   5      356.79      533.05     63.09 o 
  -1   7   5     1945.39     1958.58    144.79 o 
   0   7   5    14588.95    14660.93    723.83 o 
   1   7   5     1342.66     1412.99     77.53 o 
   2   7   5     5126.74     5439.04    230.15 o 
   3   7   5     2402.51     2437.10    119.97 o 
   4   7   5     7901.31     7918.53    392.22 o 
  -1   8   5     2877.60     2859.81    178.75 o 
   0   8   5     1741.33     1881.39    133.03 o 
  -9   0   6     6474.49     6202.75    292.08 o 
  -8   0   6     3734.54     3558.22    173.58 o 
  -7   0   6     3694.79     3595.37    218.27 o 
  -6   0   6    22827.22    23552.19    844.04 o 
  -5   0   6      692.65      652.57     35.73 o 
  -4   0   6    32553.39    33225.56   1031.34 o 
  -3   0   6    19020.13    18813.65    589.20 o 
  -2   0   6    49815.40    51698.73   1820.50 o 
  -1   0   6    14315.22    13172.56    559.88 o 
   0   0   6      120.98      172.46     40.10 o 
   1   0   6    88670.78    63823.25   2957.39 o 
   2   0   6      900.79      891.64     87.97 o 
   3   0   6    14721.89    14474.89    688.92 o 
   4   0   6    40633.95    45045.66   2096.43 o 
   5   0   6    14059.56    15876.45   1065.26 o 
   6   0   6     8392.77    10430.10    727.94 o 
   7   0   6     1160.51     1481.51    182.47 o 
   8   0   6    14793.97    18770.23   1272.69 o 
  -9   1   6     1465.57     1432.12     67.06 o 
  -8   1   6     9237.37     9054.74    268.73 o 
  -7   1   6     6764.58     6756.95    195.96 o 
  -6   1   6      796.87      788.55     50.09 o 
  -5   1   6    33157.53    33927.73    850.78 o 
  -4   1   6      117.99      121.72      9.24 o 
  -3   1   6    21713.97    21951.14    512.55 o 
  -2   1   6    42194.89    43600.38   1086.76 o 
  -1   1   6    29431.15    29308.02   1024.18 o 
   0   1   6    40334.08    38330.14   1682.34 o 
   1   1   6      131.89      133.22     22.87 o 
   2   1   6    67308.96    59560.44   2396.64 o 
   3   1   6     5394.09     4647.16    167.16 o 
   4   1   6     9779.67     8728.98    302.60 o 
   5   1   6    23730.43    24307.34   2494.15 o 
   6   1   6     2517.71     2932.09    180.93 o 
   7   1   6    10954.70    13355.92    694.23 o 
   8   1   6      854.51     1035.36    110.87 o 
  -8   2   6     2862.48     2854.52     94.29 o 
  -7   2   6     5026.51     4849.00    143.98 o 
  -6   2   6    10516.34    10298.37    288.16 o 
  -5   2   6        5.81       12.04      9.64 o 
  -4   2   6    26772.93    27406.46    687.54 o 
  -3   2   6     1481.76     1375.84     53.95 o 
  -2   2   6    25842.41    26700.42    628.05 o 
  -1   2   6    40685.97    40933.13    965.44 o 
   0   2   6    10362.69    10779.42    310.14 o 
   1   2   6    38005.01    39671.41   1509.53 o 
   2   2   6     2129.73     2344.59    101.67 o 
   3   2   6    40885.40    42083.04   1379.81 o 
   4   2   6     5592.39     5356.14    190.56 o 
   5   2   6     4410.47     3994.55    318.00 o 
   6   2   6    15940.11    14694.25   1211.55 o 
   7   2   6      169.62      137.36     62.14 o 
   8   2   6     4838.46     5426.21    657.60 o 
  -8   3   6      527.12      552.64     64.27 o 
  -7   3   6     7033.45     6625.46    253.03 o 
  -6   3   6     5307.30     5268.93    151.48 o 
  -5   3   6     3688.28     3746.16    108.35 o 
  -4   3   6     4261.71     4139.60     97.05 o 
  -3   3   6    28534.80    29714.28    659.56 o 
  -2   3   6      170.26      157.30      9.05 o 
  -1   3   6     2714.76     2914.71     87.82 o 
   0   3   6    50991.95    51133.13   1437.39 o 
   1   3   6     7105.36     7375.34    289.05 o 
   2   3   6     6439.89     7052.88    278.45 o 
   3   3   6     8480.39     8890.85    350.24 o 
   4   3   6    18309.22    18315.57    609.90 o 
   5   3   6     3813.07     3710.50    162.44 o 
   6   3   6        9.62       11.17     51.60 o 
   7   3   6     8759.05     8005.61    407.57 o 
   8   3   6        8.73      -68.99     57.29 o 
  -7   4   6      617.08      598.09     55.02 o 
  -6   4   6     1544.81     1533.72     71.63 o 
  -5   4   6      277.23      281.00     21.77 o 
  -4   4   6     6270.08     6254.55    185.96 o 
  -3   4   6      467.82      462.99     23.10 o 
  -2   4   6     1901.66     1918.48     61.27 o 
  -1   4   6     4440.53     4496.25    133.15 o 
   0   4   6     3036.81     3073.43    127.53 o 
   1   4   6     5145.51     5297.56    212.50 o 
   2   4   6     3142.71     3169.23    133.81 o 
   3   4   6     8184.26     8550.02    338.56 o 
   4   4   6      961.68      982.09     58.81 o 
   5   4   6       75.14       85.86     29.80 o 
   6   4   6     4693.50     3796.79    390.87 o 
   7   4   6      283.58      214.01     62.11 o 
  -7   5   6      116.37       96.32     68.32 o 
  -6   5   6        2.41      -28.90     21.62 o 
  -5   5   6     1657.41     1672.08     65.13 o 
  -4   5   6      248.57      246.80     20.02 o 
  -3   5   6      627.95      667.50     44.57 o 
  -2   5   6     1941.95     1966.55     90.51 o 
  -1   5   6     1433.15     1438.33     93.94 o 
   0   5   6      209.05      210.88     23.42 o 
   1   5   6      311.67      339.47     29.63 o 
   2   5   6     3192.97     3280.07    140.84 o 
   3   5   6      232.98      232.91     30.11 o 
   4   5   6       64.69       53.92     27.74 o 
   5   5   6     1435.02     1321.73     75.92 o 
   6   5   6      225.92      235.58     57.07 o 
  -6   6   6       83.44      135.67     54.25 o 
  -5   6   6       30.91       34.66     28.86 o 
  -4   6   6       90.06      103.59     29.65 o 
  -3   6   6      281.80      340.42     35.51 o 
  -2   6   6      942.17      975.15     68.45 o 
  -1   6   6        5.77      -21.31     30.23 o 
   0   6   6      642.10      663.86     44.97 o 
   1   6   6     1241.27     1323.49     71.43 o 
   2   6   6      523.07      574.96     47.92 o 
   3   6   6      375.61      375.33     40.10 o 
   4   6   6      650.46      634.17     51.37 o 
   5   6   6      306.12      287.94     42.26 o 
  -4   7   6      469.00      476.12     53.39 o 
  -3   7   6      971.32      977.87     67.98 o 
  -2   7   6        2.27       25.39     41.87 o 
  -1   7   6       37.26       71.50     39.94 o 
   0   7   6      796.08      905.12     84.10 o 
   1   7   6      423.58      476.15     44.25 o 
   2   7   6      105.59      115.22     31.24 o 
   3   7   6      323.23      383.97     45.12 o 
   4   7   6      346.10      379.93     53.01 o 
  -8   1   7       10.47       -8.45     20.38 o 
  -7   1   7     2680.87     2564.69     82.02 o 
  -6   1   7     1677.65     1646.29     54.17 o 
  -5   1   7      682.03      702.14     26.75 o 
  -4   1   7     7135.76     7280.28    163.69 o 
  -3   1   7     5224.78     4994.47    113.53 o 
  -2   1   7      435.04      442.99     20.91 o 
  -1   1   7      823.45      776.70     24.84 o 
   0   1   7    27777.78    27359.26   1416.65 o 
   1   1   7        6.69        5.34     18.83 o 
   2   1   7     1480.58     1465.70     75.45 o 
   3   1   7     7036.18     6043.71    260.85 o 
   4   1   7     2946.61     2348.20    106.76 o 
   5   1   7      729.34      736.67    106.84 o 
   6   1   7       36.48       57.40     92.19 o 
   7   1   7     1481.39     1982.45    148.99 o 
   8   1   7       46.96      126.44     70.83 o 
  -8   2   7     2012.54     1947.04    112.68 o 
  -7   2   7     1347.64     1238.64     47.49 o 
  -6   2   7     2226.77     2313.94     72.70 o 
  -5   2   7      893.21      901.15     32.90 o 
  -4   2   7    16913.57    17590.51    453.89 o 
  -3   2   7     1119.04     1198.55     45.17 o 
  -2   2   7       46.54       51.34      5.93 o 
  -1   2   7    27574.35    27284.45    696.27 o 
   0   2   7     5284.77     4958.90    146.59 o 
   1   2   7     4402.51     4496.31    182.04 o 
   2   2   7    14503.53    15067.18    584.04 o 
   3   2   7    15948.48    16477.66    549.53 o 
   4   2   7      254.48      310.40     31.74 o 
   5   2   7      646.46      526.76     64.92 o 
   6   2   7     9973.32     9216.69    457.15 o 
   7   2   7      189.51      267.61     70.24 o 
   8   2   7      292.30      323.30     91.45 o 
  -8   3   7     1928.52     1877.35    136.84 o 
  -7   3   7     5193.68     4968.46    192.67 o 
  -6   3   7      468.76      502.18     26.24 o 
  -5   3   7     8125.56     8270.65    230.69 o 
  -4   3   7     1003.89     1012.26     31.63 o 
  -3   3   7    13809.50    14180.69    338.64 o 
  -2   3   7     9643.30     9451.04    227.35 o 
  -1   3   7     3148.80     2959.86    101.00 o 
   0   3   7    13029.72    13047.65    376.91 o 
   1   3   7       82.73       83.38     15.09 o 
   2   3   7    10146.61    10240.34    400.28 o 
   3   3   7     5094.16     5355.52    218.48 o 
   4   3   7     3177.05     3451.97    129.38 o 
   5   3   7     9708.18     9241.37    368.87 o 
   6   3   7      108.16       49.55     49.21 o 
   7   3   7     3768.65     3339.19    200.45 o 
   8   3   7      598.07      616.18    124.64 o 
  -7   4   7      405.00      380.96     37.22 o 
  -6   4   7    12589.32    12272.73    447.59 o 
  -5   4   7       50.58       64.59     16.48 o 
  -4   4   7     6961.82     6896.67    203.13 o 
  -3   4   7     9955.42    10240.57    295.64 o 
  -2   4   7    17035.17    17115.29    487.14 o 
  -1   4   7     9296.96     9095.60    294.92 o 
   0   4   7      730.20      753.84     42.13 o 
   1   4   7    33114.18    34078.52   1301.40 o 
   2   4   7       60.51       71.89     19.09 o 
   3   4   7     5286.12     5479.04    223.73 o 
   4   4   7    15918.14    16015.32    535.37 o 
   5   4   7     4509.07     4203.54    180.32 o 
   6   4   7     3394.72     3177.06    185.24 o 
   7   4   7      813.66      680.93    116.44 o 
  -7   5   7     2705.15     2664.58    156.98 o 
  -6   5   7       16.26       15.46     22.91 o 
  -5   5   7    14463.04    14466.17    460.58 o 
  -4   5   7      579.75      599.59     30.32 o 
  -3   5   7     4130.84     4302.61    180.72 o 
  -2   5   7    18906.98    19025.85    736.07 o 
  -1   5   7     6997.62     7085.43    358.54 o 
   0   5   7    14180.65    14166.93    550.62 o 
   1   5   7     1547.50     1658.23     78.99 o 
   2   5   7    21481.54    22108.54    853.23 o 
   3   5   7     4602.32     4947.70    206.58 o 
   4   5   7     3213.52     3269.65    146.32 o 
   5   5   7     9728.73     9633.41    380.95 o 
   6   5   7      303.83      175.72     51.90 o 
  -5   6   7      104.47       84.07     32.77 o 
  -4   6   7     9687.62     9889.32    397.17 o 
  -3   6   7     3528.33     3422.58    151.05 o 
  -2   6   7     4408.17     4722.79    254.36 o 
  -1   6   7    10913.95    11171.43    556.02 o 
   0   6   7      131.63      151.33     68.40 o 
   1   6   7    17417.29    18316.03    711.72 o 
   2   6   7     2611.06     2720.76    125.06 o 
   3   6   7     5955.16     6125.64    254.58 o 
   4   6   7     7210.88     7181.17    297.21 o 
   5   6   7     1150.18     1165.92     73.80 o 
  -4   7   7     1772.17     1865.59    114.51 o 
  -3   7   7     7556.04     7643.54    315.61 o 
  -2   7   7     3882.84     4131.09    233.48 o 
  -1   7   7     1053.84     1119.00    101.88 o 
   0   7   7    12430.10    12577.98    629.38 o 
   1   7   7        9.78        2.03     42.13 o 
   2   7   7     5062.37     5196.44    223.08 o 
   3   7   7     4428.79     4770.10    209.30 o 
  -8   0   8     4092.15     3702.24    178.41 o 
  -7   0   8      356.41      350.00     36.37 o 
  -6   0   8    36047.34    36596.37   1558.82 o 
  -5   0   8       12.15       32.62     13.54 o 
  -4   0   8    13904.77    13700.82    433.35 o 
  -3   0   8    46702.05    47853.17   1609.96 o 
  -1   0   8    33225.86    32540.96   1380.53 o 
   0   0   8     3354.95     3093.75    546.20 o 
   1   0   8   129037.17   101740.00  11399.25 o 
   2   0   8     1491.87     1526.99    276.42 o 
   3   0   8     2954.63     2924.81    162.85 o 
   4   0   8    52957.91    58844.21   2732.74 o 
   5   0   8     5922.96     7505.21    533.01 o 
   6   0   8     8940.92    11599.19    799.57 o 
   7   0   8     6815.21     8615.78    620.45 o 
   8   0   8     8871.04    11331.39    796.62 o 
  -8   1   8     3444.48     3183.00    111.05 o 
  -7   1   8     9161.47     9017.99    281.37 o 
  -6   1   8      147.44      165.05     16.13 o 
  -5   1   8    27892.19    28391.17    775.35 o 
  -4   1   8     6869.17     6820.00    154.20 o 
  -3   1   8    17193.68    17287.09    405.62 o 
  -2   1   8    41303.51    42095.41   1119.89 o 
  -1   1   8     5687.84     5469.38    154.12 o 
   0   1   8    47383.64    42995.89   3309.94 o 
   1   1   8     7995.79     6690.67    329.54 o 
   2   1   8    35953.10    26396.04   1493.46 o 
   3   1   8    27775.37    23241.99    960.57 o 
   4   1   8     4544.97     4280.22    216.90 o 
   5   1   8    22008.00    22979.14   1071.85 o 
   6   1   8      651.42      701.64     81.58 o 
   7   1   8    10545.47    12732.35    622.45 o 
   8   1   8     3182.00     3784.72    230.09 o 
  -8   2   8     6134.96     5816.78    189.85 o 
  -7   2   8     1149.26     1130.15     44.61 o 
  -6   2   8     8016.56     7825.24    220.58 o 
  -5   2   8     2680.88     2736.33     80.97 o 
  -4   2   8    18497.43    18771.27    446.15 o 
  -3   2   8     8027.45     8045.60    193.43 o 
  -2   2   8      228.78      228.70     14.85 o 
  -1   2   8    47667.39    46007.14   1448.72 o 
   0   2   8        7.17       16.42     10.51 o 
   1   2   8    17937.87    18522.63    713.67 o 
   2   2   8    20004.95    19771.83    762.83 o 
   3   2   8    18886.49    18682.16    622.57 o 
   4   2   8    13857.46    13035.93    443.26 o 
   5   2   8      271.73      203.26     76.64 o 
   6   2   8    16081.83    14137.67    678.16 o 
   7   2   8      400.26      409.43     98.39 o 
   8   2   8     2075.82     2471.35    172.20 o 
  -8   3   8      385.17      381.76     39.16 o 
  -7   3   8     7487.19     7243.73    271.19 o 
  -6   3   8      134.72      140.91     16.59 o 
  -5   3   8     4756.78     4828.03    137.78 o 
  -4   3   8     6869.35     7157.78    174.05 o 
  -3   3   8    10077.74    10035.25    241.21 o 
  -2   3   8     7272.76     7320.45    178.56 o 
  -1   3   8       13.94       31.35     12.19 o 
   0   3   8    20165.91    20098.15    576.09 o 
   1   3   8     1053.82     1082.91     54.97 o 
   2   3   8     9528.38    10189.51    400.43 o 
   3   3   8     8402.46     8690.26    346.12 o 
   4   3   8     2633.20     2702.02    107.63 o 
   5   3   8     8417.52     7539.45    446.63 o 
   6   3   8      103.34       14.49     49.17 o 
   7   3   8     2576.19     2128.62    198.29 o 
  -7   4   8      391.61      392.70     37.43 o 
  -6   4   8     2545.62     2480.28    102.43 o 
  -5   4   8     1266.48     1245.26     50.51 o 
  -4   4   8     6594.93     6795.56    201.97 o 
  -3   4   8     1088.87     1179.11     42.97 o 
  -2   4   8      402.37      409.07     21.39 o 
  -1   4   8    12040.63    12245.31    391.90 o 
   0   4   8     2246.25     2319.35    101.42 o 
   1   4   8     2376.80     2447.29    107.89 o 
   2   4   8     4351.31     4544.72    187.55 o 
   3   4   8     4896.07     5188.11    214.45 o 
   4   4   8     1221.77     1287.69     62.72 o 
   5   4   8      216.12      208.91     37.14 o 
   6   4   8     5290.39     4373.51    237.30 o 
   7   4   8       65.53       71.64     58.94 o 
  -6   5   8        6.61        2.27     22.39 o 
  -5   5   8     1045.63     1158.21     75.65 o 
  -4   5   8      255.64      272.99     21.29 o 
  -3   5   8      375.22      406.68     35.78 o 
  -2   5   8     1281.74     1245.62     65.88 o 
  -1   5   8      280.48      290.22     44.23 o 
   0   5   8     1585.16     1707.66    110.60 o 
   1   5   8      389.86      402.18     33.71 o 
   2   5   8     1907.49     1933.46    111.53 o 
   3   5   8      692.83      668.18     48.50 o 
   4   5   8      175.11      181.63     52.54 o 
   5   5   8     1679.51     1755.46     94.46 o 
   6   5   8        0.67       24.39     70.14 o 
  -5   6   8      442.17      454.78     50.06 o 
  -4   6   8      382.36      417.05     43.31 o 
  -3   6   8      924.43      994.68     62.07 o 
  -2   6   8      984.27     1012.92    100.76 o 
  -1   6   8      956.09      898.05     78.61 o 
   0   6   8     1308.94     1452.91    103.29 o 
   1   6   8     1669.23     1552.52    109.73 o 
   2   6   8     1073.97     1123.37     69.10 o 
   3   6   8      516.17      565.05     49.68 o 
   4   6   8     1425.71     1384.71     97.89 o 
   5   6   8      552.97      616.13     54.80 o 
  -3   7   8      476.73      473.78     67.89 o 
  -2   7   8      170.17      171.59     50.72 o 
  -1   7   8        0.84       20.31     44.03 o 
   0   7   8      967.37     1002.71     92.62 o 
   1   7   8      111.83      162.83     52.49 o 
   2   7   8      278.97      343.66     86.97 o 
   3   7   8      152.81      183.10     46.85 o 
  -8   1   9       37.56      -14.12     21.61 o 
  -7   1   9     1025.63     1017.71     45.82 o 
  -6   1   9       46.44       34.58     14.02 o 
  -5   1   9      937.81      923.81     58.78 o 
  -4   1   9      528.03      479.38     18.82 o 
  -3   1   9      706.32      697.07     28.27 o 
  -2   1   9      413.33      391.39     15.49 o 
  -1   1   9     1175.24     1159.33     67.73 o 
   0   1   9     4279.64     4007.68    387.83 o 
   1   1   9     3420.61     2853.82    129.45 o 
   2   1   9     1660.58     1434.89    125.49 o 
   3   1   9      100.19      142.71     28.42 o 
   4   1   9      170.83      251.81     62.92 o 
   5   1   9     3840.90     4004.67    222.84 o 
   6   1   9       14.93       81.48     54.32 o 
   7   1   9       11.36       97.65     61.01 o 
   8   1   9      788.44     1171.69    118.60 o 
  -8   2   9     3160.16     3136.17    154.23 o 
  -7   2   9      831.30      714.94     33.95 o 
  -6   2   9      929.92      927.16     36.74 o 
  -5   2   9     4158.82     4162.74    119.61 o 
  -4   2   9    10551.15    10761.67    257.09 o 
  -3   2   9      199.36      190.46     11.14 o 
  -2   2   9      475.87      434.60     16.75 o 
  -1   2   9    26791.84    26048.50    827.89 o 
   0   2   9     2494.51     2545.34    110.68 o 
   1   2   9      700.17      674.72     56.28 o 
   2   2   9    18838.31    18343.93    709.33 o 
   3   2   9     9430.82     9274.28    318.62 o 
   4   2   9     1966.44     1967.45     88.23 o 
   5   2   9     1511.77     1212.52     97.48 o 
   6   2   9     9785.28     8907.54    444.26 o 
   7   2   9       86.95       82.63     89.59 o 
   8   2   9       94.25      106.41     67.44 o 
  -8   3   9      127.83      145.98     40.67 o 
  -7   3   9     5128.76     5022.90    193.64 o 
  -6   3   9      439.84      486.06     25.20 o 
  -5   3   9     5832.16     5909.04    166.83 o 
  -4   3   9     7043.86     7235.77    176.66 o 
  -3   3   9     4365.61     4322.46    107.82 o 
  -2   3   9    17411.89    17530.77    418.23 o 
  -1   3   9       47.16       64.03     14.14 o 
   0   3   9    18273.59    18664.53    719.22 o 
   1   3   9     3230.09     3589.61    150.90 o 
   2   3   9    12358.34    12728.61    498.18 o 
   3   3   9     9923.45    10094.32    401.64 o 
   4   3   9      287.32      320.50     33.72 o 
   5   3   9     8960.72     8040.30    326.48 o 
   6   3   9      667.36      528.49     71.21 o 
   7   3   9     2434.03     2116.57    150.15 o 
  -7   4   9      326.88      359.68     35.72 o 
  -6   4   9    11485.13    11667.18    423.12 o 
  -5   4   9      583.62      559.94     32.29 o 
  -4   4   9     2131.26     2123.79     71.10 o 
  -3   4   9    23917.92    24357.84    693.35 o 
  -2   4   9     5180.96     5256.89    157.03 o 
  -1   4   9     8931.89     9168.42    298.24 o 
   0   4   9     6224.62     6346.37    324.65 o 
   1   4   9    24553.49    25482.04    979.34 o 
   2   4   9     2413.50     2805.52    124.46 o 
   3   4   9      272.87      338.36     37.20 o 
   4   4   9    22453.62    22102.36    737.49 o 
   5   4   9      291.04      250.93     39.68 o 
   6   4   9     2932.27     2610.40    161.34 o 
   7   4   9     3692.74     2863.71    181.81 o 
  -6   5   9      753.13      760.59     66.02 o 
  -5   5   9     8303.18     8237.92    267.45 o 
  -4   5   9     4302.71     4191.81    180.65 o 
  -3   5   9     2681.96     2744.08    124.33 o 
  -2   5   9    12285.00    12499.18    618.01 o 
  -1   5   9      167.03      208.80     40.53 o 
   0   5   9    15192.61    15648.57    765.45 o 
   1   5   9     4491.33     4686.76    195.44 o 
   2   5   9     5784.98     5966.20    253.05 o 
   3   5   9    14013.66    14624.11    574.21 o 
   4   5   9     1226.41     1119.63     71.68 o 
   5   5   9     6996.04     6539.43    269.31 o 
   6   5   9     1454.33     1169.09     98.70 o 
  -5   6   9     1611.38     1626.34    101.66 o 
  -4   6   9     3896.82     4095.67    210.96 o 
  -3   6   9     8220.48     8341.10    338.59 o 
  -2   6   9     1081.43     1156.90    141.47 o 
  -1   6   9    12277.67    12575.47    625.62 o 
   0   6   9      736.06      777.83     74.57 o 
   1   6   9    10011.25    10633.16    536.76 o 
   2   6   9     5481.83     5765.54    241.62 o 
   3   6   9     2386.23     2339.99    116.56 o 
   4   6   9     8090.96     8432.10    561.87 o 
   5   6   9        2.94       -8.64     45.03 o 
  -3   7   9     2112.90     2119.77    145.85 o 
  -2   7   9     6857.02     7051.04    373.81 o 
  -1   7   9       47.02       58.70     43.71 o 
   0   7   9     7392.38     7568.39    480.69 o 
   1   7   9     1956.28     2182.21    220.08 o 
   2   7   9     4341.52     4773.33    270.35 o 
   3   7   9     4338.99     4675.54    267.63 o 
  -8   0  10     4351.31     4274.73    202.48 o 
  -7   0  10     1813.44     1615.12     87.27 o 
  -6   0  10    21845.62    21153.81    907.04 o 
  -5   0  10     3478.94     3242.23    148.68 o 
  -4   0  10     1449.69     1565.39     72.28 o 
  -3   0  10    55269.22    56813.02   3077.35 o 
  -2   0  10    10080.90     9351.77    365.82 o 
  -1   0  10    22821.83    22329.46    950.23 o 
   0   0  10    30242.62    24482.91   1146.98 o 
   1   0  10    36852.91    30205.06   3601.37 o 
   2   0  10     4652.41     4589.25    238.77 o 
   3   0  10      429.83      475.53     57.08 o 
   4   0  10    46109.76    53757.91   2501.65 o 
   5   0  10       84.09      124.18     76.49 o 
   6   0  10     5830.86     7138.41    516.56 o 
   7   0  10    11175.44    14484.94    989.51 o 
   8   0  10     3555.31     4286.51    357.34 o 
  -8   1  10      151.80      181.70     25.49 o 
  -7   1  10    10746.28    10255.77    318.22 o 
  -6   1  10     2122.88     2069.87     73.15 o 
  -5   1  10    11237.08    11225.23    343.23 o 
  -4   1  10    17190.83    17121.90    406.15 o 
  -3   1  10     3675.39     3560.69     90.40 o 
  -2   1  10    34184.93    34081.95    925.45 o 
  -1   1  10     6021.16     5669.43    291.90 o 
   2   1  10     8050.31     6536.84    409.17 o 
   3   1  10    35255.70    31562.20   1344.57 o 
   4   1  10      810.55      840.23     54.17 o 
   5   1  10    15194.01    16754.98   1120.71 o 
   6   1  10     5136.24     6204.37    323.22 o 
   7   1  10     8760.81    10185.91    506.39 o 
   8   1  10     4548.31     5638.01    309.94 o 
  -8   2  10     6996.11     6926.56    222.82 o 
  -7   2  10        4.83      -17.25     20.48 o 
  -6   2  10     7281.55     6982.51    198.54 o 
  -5   2  10     9451.96     9543.58    266.67 o 
  -4   2  10    12804.46    12842.69    413.89 o 
  -3   2  10    18577.28    18666.40    471.38 o 
  -2   2  10      714.13      752.68     26.83 o 
  -1   2  10    30244.66    28460.03    895.67 o 
   0   2  10     1804.10     1870.01     86.40 o 
   1   2  10     9899.54     9613.80    381.00 o 
   2   2  10    32868.25    30273.06   1224.09 o 
   3   2  10     4061.54     4030.33    150.85 o 
   4   2  10    12161.97    11204.70    519.44 o 
   5   2  10     1032.10      796.13    105.74 o 
   6   2  10    12183.86    11380.89    556.01 o 
   7   2  10     2719.51     2855.90    180.96 o 
  -7   3  10     4931.71     4796.53    185.31 o 
  -6   3  10     1118.46     1159.19     43.64 o 
  -5   3  10     8628.75     8981.95    250.29 o 
  -4   3  10     6959.95     7039.42    173.71 o 
  -3   3  10      400.78      426.10     18.00 o 
  -2   3  10    20280.04    20160.07    515.63 o 
  -1   3  10        4.70       10.68     23.67 o 
   0   3  10     7791.79     8070.63    407.78 o 
   1   3  10    13266.89    13627.04    531.82 o 
   2   3  10     6285.61     6276.76    256.92 o 
   3   3  10     3653.51     3805.12    141.99 o 
   4   3  10      982.68     1043.42    115.44 o 
   5   3  10    12685.52    10691.91    516.62 o 
   6   3  10      418.43      281.57     64.11 o 
   7   3  10      549.56      517.18    125.11 o 
  -7   4  10       66.96       27.04     33.51 o 
  -6   4  10     1063.25     1099.79     81.29 o 
  -5   4  10     3299.60     3204.49    109.58 o 
  -4   4  10     2730.44     2857.33     92.98 o 
  -3   4  10     2355.30     2393.93     77.96 o 
  -2   4  10      544.84      610.45     46.82 o 
  -1   4  10    12441.08    12600.56    404.79 o 
   0   4  10      946.20     1056.11     93.44 o 
   1   4  10      651.24      660.49     44.60 o 
   2   4  10     7114.78     7741.44    311.32 o 
   3   4  10     1485.86     1539.52     83.15 o 
   4   4  10     2249.87     2207.78     94.87 o 
   5   4  10      526.13      489.10     49.66 o 
   6   4  10     2537.95     2031.85    137.02 o 
  -6   5  10       13.98       15.94     22.50 o 
  -5   5  10      143.73      157.25     22.17 o 
  -4   5  10      857.39      860.97     56.84 o 
  -3   5  10      420.36      445.98     39.19 o 
  -2   5  10     1113.33     1187.64     92.95 o 
  -1   5  10      398.61      458.68     58.03 o 
   0   5  10     1915.81     2050.09    130.63 o 
   1   5  10      305.99      297.16     51.66 o 
   2   5  10       50.19       67.54     24.82 o 
   3   5  10     1081.54     1217.38     73.22 o 
   4   5  10       59.90       38.98     31.82 o 
   5   5  10      509.90      513.31     52.09 o 
   6   5  10      398.69      264.98     60.06 o 
  -5   6  10      797.69      826.57     66.27 o 
  -4   6  10      136.75      146.44     36.34 o 
  -3   6  10      527.55      685.82     76.07 o 
  -2   6  10     1236.55     1239.76     99.15 o 
  -1   6  10      909.24      791.26    100.71 o 
   0   6  10      636.06      600.20     69.11 o 
   1   6  10      797.35      838.54    108.45 o 
   2   6  10      645.80      688.11     76.02 o 
   3   6  10      541.23      548.80     52.13 o 
   4   6  10      599.37      602.67    101.71 o 
  -3   7  10        5.66      -12.76     48.41 o 
  -2   7  10      422.19      471.51     70.65 o 
  -1   7  10        0.88       -0.79     45.35 o 
   0   7  10      143.70      120.39     52.44 o 
   1   7  10      531.08      672.99     83.13 o 
   2   7  10      172.65      109.65     60.77 o 
  -8   1  11        6.92        0.95     22.29 o 
  -7   1  11      233.77      236.64     42.81 o 
  -6   1  11      976.49      954.50     40.93 o 
  -5   1  11     1814.21     1821.36     64.43 o 
  -4   1  11       83.87       75.87     11.70 o 
  -3   1  11      358.08      380.39     16.26 o 
  -2   1  11     5775.81     4976.94    545.27 o 
  -1   1  11      517.69      474.88     23.48 o 
   0   1  11      811.68      701.92     71.94 o 
   1   1  11     7359.69     5299.41    224.73 o 
   2   1  11     1841.13     1566.26     74.43 o 
   3   1  11       22.50       21.59     28.65 o 
   4   1  11     2622.10     2573.39    162.16 o 
   5   1  11     6454.34     7653.01    383.75 o 
   6   1  11       12.96       -1.80     52.35 o 
   7   1  11        1.13        5.85     58.82 o 
  -8   2  11     2531.37     2508.22    119.26 o 
  -7   2  11        1.86      -10.32     19.22 o 
  -6   2  11      394.11      404.88     26.29 o 
  -5   2  11     7036.65     7258.30    204.24 o 
  -4   2  11     3630.86     3536.39    112.36 o 
  -3   2  11     2855.58     2801.69     85.85 o 
  -2   2  11     3577.20     3423.31     94.59 o 
  -1   2  11    15624.05    14257.75    457.65 o 
   0   2  11      389.52      334.31     51.97 o 
   1   2  11     1057.35     1050.01     75.01 o 
   2   2  11    12718.64    12433.61    791.71 o 
   3   2  11     1743.22     1588.50     75.04 o 
   4   2  11     1559.87     1494.87    135.36 o 
   5   2  11      528.10      464.83     64.53 o 
   6   2  11     3355.75     3211.05    193.00 o 
   7   2  11      996.34     1180.77    108.95 o 
  -7   3  11     3735.90     3796.92    181.86 o 
  -6   3  11     1245.18     1309.51     47.54 o 
  -5   3  11     3054.58     2971.99     89.25 o 
  -4   3  11     9528.34     9787.18    238.09 o 
  -3   3  11       34.19       37.28     11.96 o 
  -2   3  11    12209.97    11733.74    385.40 o 
  -1   3  11     1578.91     1511.88     59.60 o 
   0   3  11     9439.09     9502.30    478.49 o 
   1   3  11     9316.73     9493.67    377.66 o 
   2   3  11      926.67      962.87     60.48 o 
   3   3  11     6928.85     6974.84    246.10 o 
   4   3  11      239.31      253.24     35.07 o 
   5   3  11     5484.45     4581.31    244.81 o 
   6   3  11     1605.79     1103.49    101.45 o 
   7   3  11     1024.40      875.31    146.61 o 
  -7   4  11     1093.33     1133.24     62.02 o 
  -6   4  11     7576.99     7677.23    284.52 o 
  -5   4  11     2740.79     2698.99     95.62 o 
  -4   4  11      620.35      608.43     31.47 o 
  -3   4  11    18609.78    18728.69    536.68 o 
  -2   4  11        8.10       35.47     14.45 o 
  -1   4  11     6953.66     6993.87    230.89 o 
   0   4  11    15472.38    15881.44    779.19 o 
   1   4  11     7061.96     7384.37    380.49 o 
   2   4  11     7839.28     8425.46    339.88 o 
   3   4  11      311.41      277.00     37.59 o 
   4   4  11    12685.21    12101.87    415.29 o 
   5   4  11      963.60      872.22     66.72 o 
   6   4  11     1964.57     1544.99    118.24 o 
  -6   5  11     1874.69     1841.84     82.34 o 
  -5   5  11     2159.75     2148.00     80.91 o 
  -4   5  11    12274.19    12230.96    487.88 o 
  -3   5  11     1286.08     1288.99     98.82 o 
  -2   5  11    14222.77    14542.58    720.35 o 
  -1   5  11     7754.90     8430.40    431.64 o 
   0   5  11    13397.31    13712.83    680.45 o 
   1   5  11     4874.08     5351.30    287.31 o 
   2   5  11       92.06       96.35     45.50 o 
   3   5  11    19501.00    20295.93    789.79 o 
   4   5  11        8.27       24.00     28.05 o 
   5   5  11     3028.26     2850.09    137.12 o 
  -4   6  11     1519.72     1554.07     96.72 o 
  -3   6  11    10781.91    10922.16    557.11 o 
  -2   6  11       85.53       63.31     46.04 o 
  -1   6  11     9442.37     9966.75    509.56 o 
   0   6  11     5970.35     6085.15    325.94 o 
   1   6  11     3116.97     3294.11    316.42 o 
   2   6  11     8881.97     9383.82    601.30 o 
   3   6  11      101.46      120.34     51.61 o 
   4   6  11     6833.79     6348.74    476.82 o 
  -2   7  11     8227.67     8896.30    465.94 o 
  -1   7  11      355.17      379.98     70.48 o 
   0   7  11     2777.30     2837.50    182.33 o 
   1   7  11     6863.72     7394.86    440.24 o 
   2   7  11     1379.80     1388.28    119.45 o 
  -8   0  12     4665.73     4423.29    209.25 o 
  -7   0  12     4620.51     4505.30    208.63 o 
  -5   0  12     7039.69     7022.80    308.94 o 
  -4   0  12       49.29       54.63     44.21 o 
  -3   0  12    33378.84    31553.21   1135.35 o 
  -2   0  12     1398.21     1253.71     57.60 o 
  -1   0  12    21916.18    19767.62   2365.00 o 
   0   0  12    43510.99    37280.67   2828.18 o 
   1   0  12     7778.89     6139.53    418.91 o 
   2   0  12    24948.93    25400.30   1836.36 o 
   3   0  12      256.17      294.89     52.00 o 
   4   0  12    25279.66    29092.18   1369.66 o 
   5   0  12     6795.28     8089.19    568.97 o 
   6   0  12     3609.46     4539.58    353.27 o 
   7   0  12     4723.40     6140.35    463.08 o 
  -8   1  12      844.50      888.09     45.76 o 
  -7   1  12     7379.44     7377.34    233.25 o 
  -6   1  12     5479.15     5329.10    169.72 o 
  -5   1  12     1611.05     1592.84     57.82 o 
  -4   1  12    25426.29    25618.01    646.89 o 
  -3   1  12      773.64      777.02     29.04 o 
  -2   1  12    24060.74    22561.22    847.13 o 
  -1   1  12    17362.29    15287.99    489.51 o 
   0   1  12    21742.65    18170.79   1277.88 o 
   1   1  12    18273.34    13691.08   1002.88 o 
   2   1  12       84.04      103.61     28.11 o 
   3   1  12    32763.02    34888.23   1384.57 o 
   4   1  12     1000.01     1084.56    109.38 o 
   5   1  12     3829.76     4302.46    235.13 o 
   6   1  12     9316.03    10595.09    519.95 o 
   7   1  12     1774.35     2147.33    154.71 o 
  -7   2  12     1411.69     1371.12     56.29 o 
  -6   2  12     3795.71     3882.14    127.29 o 
  -5   2  12    11229.98    11187.25    342.93 o 
  -4   2  12     1610.28     1630.69     47.42 o 
  -3   2  12    16091.49    16191.48    414.44 o 
  -2   2  12     2870.75     2594.45     87.58 o 
  -1   2  12    21197.32    19005.46    780.57 o 
   0   2  12    12080.99    10773.77    545.14 o 
   1   2  12     2497.00     2595.66    237.75 o 
   2   2  12    25223.59    23135.23   1635.86 o 
   3   2  12     1748.22     1589.83     78.35 o 
   4   2  12     7758.36     6292.11    263.21 o 
   5   2  12     5885.15     5292.32    277.67 o 
   6   2  12     3070.05     3200.02    190.42 o 
   7   2  12     5792.14     6639.85    348.33 o 
  -7   3  12     1140.80     1191.52     76.88 o 
  -6   3  12     3755.99     3899.54    128.65 o 
  -5   3  12     4664.97     4678.79    136.46 o 
  -4   3  12     4434.95     4393.08    112.95 o 
  -3   3  12     2276.41     2346.44     63.79 o 
  -2   3  12    20282.29    19618.40    627.13 o 
  -1   3  12      383.87      377.49     35.31 o 
   0   3  12     1084.51     1055.12     88.49 o 
   1   3  12    34439.85    32009.14   1540.79 o 
   2   3  12     2197.58     2110.77    105.08 o 
   3   3  12     4777.26     4580.95    169.94 o 
   4   3  12     7276.61     6619.93    264.61 o 
   5   3  12    10389.40     8343.37    413.46 o 
   6   3  12      859.97      678.80     81.09 o 
   7   3  12        1.50      -28.60     59.29 o 
  -6   4  12      492.81      490.11     71.21 o 
  -5   4  12     2973.87     3091.93    108.37 o 
  -4   4  12     1226.46     1188.00     47.19 o 
  -3   4  12     4188.22     4116.07    145.05 o 
  -2   4  12     1461.53     1466.34     62.64 o 
  -1   4  12     6580.17     6550.25    219.46 o 
   0   4  12     1942.75     1914.26    127.88 o 
   1   4  12     1953.40     1938.86    129.80 o 
   2   4  12     6295.84     6157.54    326.04 o 
   3   4  12       33.94        6.69     28.41 o 
   4   4  12     2325.52     2260.57    100.27 o 
   5   4  12      644.45      676.05     72.75 o 
   6   4  12      464.55      210.86     59.10 o 
  -5   5  12        9.00       17.56     19.59 o 
  -4   5  12     1050.44     1185.32     71.50 o 
  -3   5  12      442.79      476.74     62.28 o 
  -2   5  12      319.56      281.47     52.25 o 
  -1   5  12      850.68      957.15     85.53 o 
   0   5  12     1202.86     1268.20    102.01 o 
   1   5  12      102.32      148.42     48.79 o 
   2   5  12       28.87       49.75     44.94 o 
   3   5  12     1628.15     1668.03    170.35 o 
   4   5  12       15.20       19.40     29.80 o 
   5   5  12       34.33        9.67     41.87 o 
  -4   6  12      332.45      330.53     74.59 o 
  -3   6  12        8.52      -14.21     47.09 o 
  -2   6  12      250.23      279.47     58.45 o 
  -1   6  12      136.97      128.52     50.20 o 
   0   6  12      229.46      248.84     57.79 o 
   1   6  12        5.17      -52.08     44.84 o 
   2   6  12       95.98       44.88     50.69 o 
   3   6  12       28.96       49.39     53.02 o 
   4   6  12      116.41      102.69     76.12 o 
  -1   7  12        7.25        7.31     53.13 o 
   0   7  12        1.62      -44.54     50.11 o 
   1   7  12     1118.33     1265.90    158.37 o 
  -7   1  13      124.72      108.78     22.02 o 
  -6   1  13     1614.67     1679.35     63.01 o 
  -5   1  13     1066.10     1039.58     84.83 o 
  -4   1  13       19.84       24.22     17.18 o 
  -3   1  13     3502.58     3389.39     95.74 o 
  -2   1  13     5389.74     5159.71    161.46 o 
  -1   1  13      355.89      327.95     23.45 o 
   0   1  13     1451.47     1227.54    108.59 o 
   1   1  13     5924.65     5622.28    337.14 o 
   2   1  13     2921.92     2816.10    123.30 o 
   3   1  13       36.60       59.30     30.13 o 
   4   1  13     4284.71     4433.22    169.60 o 
   5   1  13     1310.38     1514.24    114.98 o 
   6   1  13      299.35      414.47     71.50 o 
   7   1  13      184.09      181.78     67.60 o 
  -7   2  13      992.21     1031.92     48.28 o 
  -6   2  13      133.98      169.91     41.24 o 
  -5   2  13     3446.23     3417.49    112.46 o 
  -4   2  13      268.55      266.97     22.48 o 
  -3   2  13     4803.78     4488.00    195.86 o 
  -2   2  13     2612.17     2412.86     92.89 o 
  -1   2  13     1831.96     1645.07     76.49 o 
   0   2  13     2119.79     1667.55    123.98 o 
   1   2  13      777.62      682.36     78.13 o 
   2   2  13     5639.25     5244.47    302.61 o 
   3   2  13     3035.11     2786.77    118.38 o 
   4   2  13     1915.79     1785.28    142.07 o 
   5   2  13     1153.05     1121.61    112.44 o 
   6   2  13       84.17      116.45     74.81 o 
   7   2  13     3037.18     3227.76    201.01 o 
  -7   3  13     1658.78     1644.60     93.05 o 
  -6   3  13     3866.74     3789.35    125.89 o 
  -5   3  13      214.01      220.34     21.77 o 
  -4   3  13     6551.78     6788.27    179.40 o 
  -3   3  13      714.96      706.95     28.88 o 
  -2   3  13     7389.75     7002.90    235.61 o 
  -1   3  13     6776.06     6359.09    214.98 o 
   0   3  13     3322.33     2988.38    248.93 o 
   1   3  13    17646.98    15680.97   1095.49 o 
   2   3  13       42.73       83.58     45.19 o 
   3   3  13     9731.01     9094.51    316.98 o 
   4   3  13     2218.49     2190.02     99.57 o 
   5   3  13     2947.36     2061.75    135.45 o 
   6   3  13     4056.30     3150.15    189.49 o 
  -6   4  13     1639.02     1670.97     93.42 o 
  -5   4  13     6308.83     6548.02    215.50 o 
  -4   4  13      196.23      210.23     21.28 o 
  -3   4  13     9256.21     9233.85    305.49 o 
  -2   4  13     1935.64     1986.31     77.37 o 
  -1   4  13    10476.54    10666.29    348.71 o 
   0   4  13    14032.30    13601.36    678.77 o 
   1   4  13      716.25      712.75     75.86 o 
   2   4  13    14177.83    13522.73    675.98 o 
   3   4  13      636.14      691.32     91.72 o 
   4   4  13     7809.46     7620.90    305.99 o 
   5   4  13     5675.48     4784.03    254.85 o 
   6   4  13     1002.84      746.39     87.92 o 
  -5   5  13       76.68       79.65     22.05 o 
  -4   5  13    11571.67    11806.99    540.17 o 
  -3   5  13      221.02      224.32     51.24 o 
  -2   5  13     4147.60     4317.00    274.29 o 
  -1   5  13     8858.52     8718.04    451.91 o 
   0   5  13     7489.22     7687.21    563.82 o 
   1   5  13     5290.38     5521.78    530.61 o 
   2   5  13     1084.57     1056.67    140.08 o 
   3   5  13    13908.48    14433.67   1100.77 o 
   4   5  13     1372.85     1379.23     88.51 o 
   5   5  13      633.39      370.34     70.71 o 
  -4   6  13       43.38       50.29     60.59 o 
  -3   6  13     7088.52     7378.48    396.61 o 
  -2   6  13     2006.26     2208.34    155.25 o 
  -1   6  13     4518.57     4661.53    266.14 o 
   0   6  13     6957.64     7436.70    396.58 o 
   1   6  13      441.34      430.31     69.95 o 
   2   6  13     9442.64    10129.79    537.12 o 
   3   6  13      794.32      852.52     97.50 o 
  -7   0  14     6480.58     6258.30    283.56 o 
  -6   0  14      862.22      859.60     58.08 o 
  -5   0  14    20586.70    20975.79    899.06 o 
  -4   0  14     3144.59     3142.75    282.59 o 
  -3   0  14    12998.35    12658.92    470.73 o 
  -2   0  14    16028.81    15037.55    551.42 o 
  -1   0  14     9410.45     8912.56    668.71 o 
   0   0  14    24433.84    25446.63   1763.42 o 
   1   0  14      875.10      920.38    209.46 o 
   2   0  14    34850.34    38401.54   2025.36 o 
   3   0  14     2496.60     3033.73    178.47 o 
   4   0  14     6192.60     7653.23    386.88 o 
   5   0  14    16887.23    19791.72   1312.20 o 
   6   0  14      983.99     1273.15    152.38 o 
   7   0  14     4487.14     5468.59    418.28 o 
  -7   1  14     4230.11     4054.14    135.26 o 
  -6   1  14     8226.24     8158.03    255.08 o 
  -5   1  14      129.73      134.48     20.79 o 
  -4   1  14    19804.26    19935.37    516.73 o 
  -3   1  14     2703.80     2583.46     83.16 o 
  -2   1  14     5000.01     4619.93    128.35 o 
  -1   1  14    24008.44    21863.12    910.60 o 
   0   1  14     4932.15     4383.52    674.48 o 
   1   1  14    17835.21    17542.92    691.41 o 
   2   1  14     4325.83     4148.92    158.89 o 
   3   1  14    19741.17    21879.10    854.76 o 
   4   1  14     6629.75     7585.13    317.06 o 
   5   1  14     1918.73     2160.28    141.26 o 
   6   1  14    14373.31    16598.92    864.92 o 
   7   1  14        8.94        2.74     59.86 o 
  -7   2  14     4319.32     4457.07    148.01 o 
  -6   2  14      828.35      844.85     40.06 o 
  -5   2  14     9075.33     9058.39    280.32 o 
  -4   2  14      549.92      632.58     38.92 o 
  -3   2  14    13405.25    12917.17    525.81 o 
  -2   2  14     4679.00     4302.03    180.38 o 
  -1   2  14     4897.80     4360.02    269.44 o 
   0   2  14    15367.49    11958.45    609.47 o 
   1   2  14      498.89      354.00     66.13 o 
   2   2  14    12621.09    11582.32   1010.09 o 
   3   2  14     3404.75     3228.87    236.88 o 
   4   2  14     8820.39     7855.85    328.81 o 
   5   2  14     6844.29     6462.35    544.01 o 
   6   2  14       91.14       82.25     57.32 o 
  -7   3  14      226.28      202.96     40.16 o 
  -6   3  14     7319.69     7576.80    238.85 o 
  -5   3  14      723.53      712.59     36.01 o 
  -4   3  14     2631.31     2567.15    130.88 o 
  -3   3  14     5668.72     5413.88    276.70 o 
  -2   3  14    14129.09    13461.32    488.03 o 
  -1   3  14     2238.94     2096.17     82.43 o 
   0   3  14        5.77      -10.48     64.80 o 
   1   3  14    17498.74    15317.42    855.52 o 
   2   3  14     1698.08     1493.00    115.39 o 
   3   3  14     3117.45     2966.98    143.93 o 
   4   3  14     7942.49     6899.82    287.74 o 
   5   3  14     3259.39     2525.00    157.66 o 
   6   3  14     1535.68     1258.67    107.11 o 
  -6   4  14      132.58      111.05     33.96 o 
  -5   4  14     1925.38     2198.61     94.56 o 
  -4   4  14       28.30       85.91     45.68 o 
  -3   4  14     2503.14     2590.36     98.78 o 
  -2   4  14     1829.78     1758.51     73.39 o 
  -1   4  14       93.89      171.38     69.44 o 
   0   4  14     3436.35     3204.68    194.26 o 
   1   4  14      109.97      113.60     47.86 o 
   2   4  14     4213.87     4178.45    242.43 o 
   3   4  14     3144.08     3081.64    177.37 o 
   4   4  14     2315.87     2272.90    208.71 o 
   5   4  14     1078.85      899.60     87.81 o 
  -5   5  14       22.41       72.44     32.81 o 
  -4   5  14     1261.17     1399.09    117.87 o 
  -3   5  14       45.20       34.71     45.38 o 
  -2   5  14       28.11       27.15     44.38 o 
  -1   5  14     1399.96     1499.45    262.18 o 
   0   5  14      369.74      401.73     67.95 o 
   1   5  14      407.88      500.61    112.88 o 
   2   5  14      707.81      702.20     83.16 o 
   3   5  14     1071.79      973.35     98.39 o 
   4   5  14       92.30       81.96     45.72 o 
  -3   6  14        5.46       49.19     54.90 o 
  -2   6  14       22.43        6.98     50.72 o 
  -1   6  14      445.02      524.52     77.54 o 
   0   6  14        4.36       15.30     51.13 o 
   1   6  14      105.03       64.67     59.62 o 
   2   6  14       20.66      -31.34     54.59 o 
   3   6  14      330.62      246.35     71.98 o 
  -7   1  15        4.96       -1.92     35.25 o 
  -6   1  15     2919.78     2891.25    159.87 o 
  -5   1  15      228.26      246.87     21.08 o 
  -4   1  15      502.26      530.53     42.42 o 
  -3   1  15     3705.80     3646.54    104.10 o 
  -2   1  15     4699.75     4430.30    151.40 o 
  -1   1  15      258.79      261.73     41.15 o 
   0   1  15      308.17      356.68     74.07 o 
   1   1  15     4346.45     4249.80    191.32 o 
   2   1  15      473.81      472.28     51.37 o 
   3   1  15       12.16      -11.84     30.34 o 
   4   1  15     2555.72     2974.62    125.68 o 
   5   1  15      187.07      229.58     62.01 o 
   6   1  15       77.28      158.18     60.87 o 
  -7   2  15     1968.58     1994.32     76.44 o 
  -6   2  15       80.97       55.15     19.51 o 
  -5   2  15     1757.56     1708.01     62.97 o 
  -4   2  15     1315.51     1332.83     67.97 o 
  -3   2  15     4987.37     4799.81    171.90 o 
  -2   2  15     3560.82     3211.87    136.06 o 
  -1   2  15      466.76      454.71     44.28 o 
   0   2  15    10170.70     7755.48    414.67 o 
   1   2  15      122.63      114.04     55.25 o 
   2   2  15     2148.44     2001.91    109.15 o 
   3   2  15     6165.89     5752.70    479.75 o 
   4   2  15     3525.08     3379.12    249.19 o 
   5   2  15      745.23      804.95     84.85 o 
   6   2  15      220.14      139.48     61.79 o 
  -6   3  15     4218.28     4217.30    139.40 o 
  -5   3  15      112.99      108.47     20.40 o 
  -4   3  15     4304.12     4178.92    214.14 o 
  -3   3  15     3158.27     3039.21    188.97 o 
  -2   3  15     2554.65     2359.43    171.82 o 
  -1   3  15     7527.98     6899.67    233.13 o 
   0   3  15      122.54       74.70     69.22 o 
   1   3  15     5218.87     4003.54    328.38 o 
   2   3  15     1414.33     1240.41    107.60 o 
   3   3  15     3844.10     3514.36    203.18 o 
   4   3  15     4248.27     3475.21    202.02 o 
   5   3  15      357.72      221.75     59.65 o 
   6   3  15     3884.19     3315.82    390.65 o 
  -5   4  15     8866.00     9245.74    406.83 o 
  -4   4  15      794.33      783.30     68.22 o 
  -3   4  15     2897.70     2804.10    107.71 o 
  -2   4  15     7506.31     7583.96    255.88 o 
  -1   4  15     2437.42     2336.75    211.00 o 
   0   4  15     5891.50     5559.58    309.86 o 
   1   4  15     1535.61     1553.86    124.45 o 
   2   4  15     8778.35     8251.31    614.05 o 
   3   4  15      756.31      635.35     58.51 o 
   4   4  15      830.23      847.00     70.26 o 
   5   4  15     7021.86     5287.70    393.63 o 
  -4   5  15     8717.60     8591.58    823.54 o 
  -3   5  15     3010.74     3043.45    196.38 o 
  -2   5  15      641.46      631.37     82.79 o 
  -1   5  15    11791.26    11862.24    675.10 o 
   0   5  15     1022.83     1092.02    123.91 o 
   1   5  15     6965.75     6385.47    349.08 o 
   2   5  15     3736.77     3585.80    221.25 o 
   3   5  15     5863.29     6016.50    481.20 o 
   4   5  15     2440.41     2283.02    147.42 o 
  -2   6  15     4978.58     5158.78    299.11 o 
  -1   6  15      709.96      774.58     94.82 o 
   0   6  15     7454.65     7808.60    499.45 o 
   1   6  15      336.29      373.97     74.86 o 
   2   6  15     5596.70     5604.15    319.07 o 
  -7   0  16     4220.91     4077.91    193.49 o 
  -6   0  16       48.98       42.98     28.50 o 
  -5   0  16    19773.21    19298.23    829.36 o 
  -4   0  16     1746.38     1531.45    208.88 o 
  -3   0  16     3520.12     3354.93    183.59 o 
  -2   0  16    22586.06    22120.45    809.97 o 
  -1   0  16     4498.91     4700.69    400.15 o 
   0   0  16    12806.13    15397.19   1100.80 o 
   1   0  16    12555.98    14976.37   1067.01 o 
   2   0  16    17483.89    21300.17   1014.15 o 
   3   0  16     5319.49     6110.65    318.40 o 
   4   0  16       25.26       62.36     50.05 o 
   5   0  16    18419.68    23410.53   1543.77 o 
   6   0  16      183.04      231.24     89.79 o 
  -7   1  16      524.98      488.86     34.06 o 
  -6   1  16     6253.33     6339.09    201.58 o 
  -5   1  16     1557.35     1528.87     58.41 o 
  -4   1  16    14622.89    14575.20    383.25 o 
  -3   1  16    10320.61    10115.37    360.17 o 
  -2   1  16     1878.07     1799.51     72.56 o 
  -1   1  16    23882.27    23633.69   3242.99 o 
   0   1  16       75.08        8.96     57.15 o 
   1   1  16    16618.04    16727.65    904.39 o 
   2   1  16    10327.57    10841.15    982.78 o 
   3   1  16     5222.01     6400.41    311.83 o 
   4   1  16     8202.90     9931.06    600.92 o 
   5   1  16      215.77      184.48     59.42 o 
   6   1  16     7634.88     8907.48    611.61 o 
  -6   2  16        6.02       10.16     20.42 o 
  -5   2  16     4942.79     4974.18    159.79 o 
  -4   2  16     4731.31     4782.65    134.23 o 
  -3   2  16     7318.24     7220.18    196.32 o 
  -2   2  16    13503.49    12276.40    407.37 o 
  -1   2  16      203.55      217.62     66.17 o 
   0   2  16    20133.04    16772.96    972.41 o 
   1   2  16      844.88      802.38    128.60 o 
   2   2  16     4848.83     4559.99    203.64 o 
   3   2  16     9065.96     8594.67    779.34 o 
   4   2  16     2179.95     2120.69    205.27 o 
   5   2  16     5017.59     5509.66    819.27 o 
   6   2  16      607.23      698.10    167.00 o 
  -6   3  16     5700.35     5858.54    188.96 o 
  -5   3  16       96.32       91.53     19.99 o 
  -4   3  16     1767.34     1732.10     79.15 o 
  -3   3  16     5037.45     4689.10    415.28 o 
  -2   3  16     3484.79     3275.71    161.07 o 
  -1   3  16     5664.74     5032.77    289.95 o 
   0   3  16     2607.39     2246.95    159.51 o 
   1   3  16     5324.68     4363.24    255.89 o 
   2   3  16     1107.64     1115.15    150.02 o 
   3   3  16     1379.14     1383.67     89.21 o 
   4   3  16     6673.45     5257.38    284.91 o 
   5   3  16        7.19       -4.78     65.88 o 
  -5   4  16     1278.11     1328.26     78.69 o 
  -4   4  16     1188.54     1079.94    160.92 o 
  -3   4  16     1854.80     1871.89    105.42 o 
  -2   4  16     1651.46     1704.52     73.27 o 
  -1   4  16       22.22       30.57     48.18 o 
   0   4  16     5265.56     4849.93    375.02 o 
   1   4  16       41.37       56.78     50.63 o 
   2   4  16      585.25      502.76     79.33 o 
   3   4  16     2685.86     2507.01    130.58 o 
   4   4  16     1041.00      904.53    136.56 o 
  -4   5  16      779.62      822.37    186.89 o 
  -3   5  16      257.45      305.35     66.84 o 
  -2   5  16       58.23       74.26     86.52 o 
  -1   5  16      818.70      787.34    251.35 o 
   0   5  16       49.30       39.34     57.66 o 
   1   5  16      592.96      587.16     86.58 o 
   2   5  16      576.18      488.16     80.95 o 
   3   5  16      370.94      308.72     73.77 o 
  -1   6  16      365.28      406.75     79.13 o 
   0   6  16      262.86      236.62     71.92 o 
   1   6  16      299.08      288.29     73.37 o 
  -6   1  17      801.53      865.98     43.19 o 
  -5   1  17       40.57       68.20     17.85 o 
  -4   1  17       21.11       24.57     15.02 o 
  -3   1  17      285.09      321.94     60.41 o 
  -2   1  17      482.95      527.75     73.75 o 
  -1   1  17     1610.44     1878.74    274.19 o 
   0   1  17      872.49      950.60    159.46 o 
   1   1  17      801.48     1004.71    105.59 o 
   2   1  17      491.90      511.54     70.22 o 
   3   1  17      381.36      370.16     53.56 o 
   4   1  17      858.86     1075.20     67.70 o 
   5   1  17       68.46       78.54     56.80 o 
   6   1  17      512.42      637.73     81.62 o 
  -6   2  17        1.98        5.53     36.67 o 
  -5   2  17      501.52      470.05     29.84 o 
  -4   2  17     3272.81     3224.68    111.00 o 
  -3   2  17     3281.19     3199.62    145.77 o 
  -2   2  17     1194.94     1041.34    109.04 o 
  -1   2  17      426.05      397.77     80.03 o 
   0   2  17    10429.70     9115.95   1454.62 o 
   1   2  17       30.09       35.12     33.40 o 
   2   2  17       36.59       26.48     35.10 o 
   3   2  17     5703.13     6033.96    460.40 o 
   4   2  17     1208.76     1193.81    184.69 o 
   5   2  17      674.03      626.55    108.11 o 
  -5   3  17      728.12      774.16     39.82 o 
  -4   3  17     2460.02     2471.06     77.27 o 
  -3   3  17     4398.40     4175.69    153.35 o 
  -2   3  17      461.23      470.08     62.06 o 
  -1   3  17     7090.42     5979.28    431.27 o 
   0   3  17      993.48      852.54     94.85 o 
   1   3  17     4814.84     3707.04    228.51 o 
   2   3  17     4541.80     4233.89    380.13 o 
   3   3  17     1111.75     1053.80     78.07 o 
   4   3  17     4908.91     4182.86    237.73 o 
   5   3  17      193.70      121.81     78.07 o 
  -5   4  17     4674.24     4881.82    224.05 o 
  -4   4  17     1492.90     1470.82    154.67 o 
  -3   4  17      498.52      506.00     59.99 o 
  -2   4  17    12190.25    12185.55    636.29 o 
  -1   4  17      185.14      241.69     64.65 o 
   0   4  17     3773.85     3376.65    215.17 o 
   1   4  17     5882.49     4944.55    287.23 o 
   2   4  17     5873.15     4649.23    272.60 o 
   3   4  17     3939.40     3693.99    176.06 o 
   4   4  17      249.89      231.58     50.60 o 
  -3   5  17     4920.09     4761.07    453.61 o 
  -2   5  17      102.68      186.30     67.54 o 
  -1   5  17     8623.46     8544.27    636.21 o 
   0   5  17      592.10      584.51     85.38 o 
   1   5  17     6133.36     5639.93    321.95 o 
   2   5  17     4611.80     4250.39    258.13 o 
  -6   0  18     3774.31     3752.79    178.23 o 
  -5   0  18     5806.33     5843.40    264.15 o 
  -4   0  18     3905.19     3754.94    436.21 o 
  -3   0  18       34.41       29.52     19.82 o 
  -2   0  18    23307.60    23034.13   1532.62 o 
  -1   0  18       12.94      -33.05     88.79 o 
   0   0  18     5786.83     6758.36    534.54 o 
   1   0  18    16285.65    21075.44   1477.21 o 
   2   0  18     8835.62    11678.38    846.56 o 
   3   0  18     8637.77    11462.85    826.50 o 
   4   0  18     1201.90     1465.99    115.84 o 
   5   0  18    12521.20    16386.94   1099.87 o 
  -6   1  18     4417.58     4397.00    145.58 o 
  -5   1  18     3454.52     3255.72    109.75 o 
  -4   1  18     2939.08     2970.35    153.90 o 
  -3   1  18    10622.38    10504.65    451.73 o 
  -2   1  18       14.91      -11.10     17.49 o 
  -1   1  18    12698.52    13817.16   1691.55 o 
   0   1  18     3230.98     3620.55    307.43 o 
   1   1  18     9307.55    11350.88    587.34 o 
   2   1  18     9768.74    11210.14    575.30 o 
   3   1  18      155.70      206.91     49.20 o 
   4   1  18    11435.88    13940.47    664.55 o 
   5   1  18      605.19      785.28    125.13 o 
  -6   2  18      687.15      700.72     39.54 o 
  -5   2  18     2338.87     2360.99     84.42 o 
  -4   2  18     7178.32     7359.21    245.19 o 
  -3   2  18     1595.53     1659.72     80.12 o 
  -2   2  18     7086.87     6866.60    385.32 o 
  -1   2  18     1334.79     1308.27    128.45 o 
   0   2  18    11923.43    10595.00   1311.09 o 
   1   2  18     3700.12     3641.84    226.17 o 
   2   2  18     1502.65     1514.73    117.80 o 
   3   2  18    11104.71    11644.87   1050.70 o 
   4   2  18       69.50       83.79     42.51 o 
   5   2  18     3085.87     2928.80    252.67 o 
  -5   3  18     1816.27     1935.30     72.96 o 
  -4   3  18      681.69      801.11     42.15 o 
  -3   3  18     3842.81     3708.69    139.58 o 
  -2   3  18        5.96        6.81     24.89 o 
  -1   3  18     7866.45     7015.33    822.59 o 
   0   3  18     1817.68     1558.80    133.60 o 
   1   3  18     2007.58     1557.68    191.89 o 
   2   3  18     5842.25     5503.10    276.12 o 
   3   3  18      584.03      616.63     62.50 o 
   4   3  18     3067.82     2491.20    182.87 o 
  -4   4  18     2157.91     2226.37     93.25 o 
  -3   4  18      761.47      756.80     65.55 o 
  -2   4  18     1195.04     1209.11     79.60 o 
  -1   4  18      429.80      384.32    135.25 o 
   0   4  18     3332.24     2660.91    184.28 o 
   1   4  18      979.19      793.75     97.29 o 
   2   4  18       15.31        4.39     34.76 o 
   3   4  18     2889.01     2837.89    208.59 o 
  -2   5  18       42.56       73.28     62.83 o 
  -1   5  18      731.43      686.49     96.07 o 
   0   5  18      197.10      199.73     73.26 o 
   1   5  18      444.35      426.49    163.32 o 
  -5   1  19      881.45      814.65     41.21 o 
  -4   1  19       45.05       31.23     17.20 o 
  -3   1  19      225.10      292.26     26.81 o 
  -2   1  19      178.56      167.09     48.27 o 
  -1   1  19     2412.47     2775.69    555.08 o 
   0   1  19      195.34      317.99     91.11 o 
   1   1  19        1.41       22.54     61.04 o 
   2   1  19     1568.91     1918.71    148.43 o 
   3   1  19      964.39     1289.96    114.27 o 
   4   1  19      252.90      330.62     54.64 o 
   5   1  19      412.53      407.41    105.14 o 
  -5   2  19      165.85      191.86     32.65 o 
  -4   2  19     3475.73     3510.49    165.46 o 
  -3   2  19      299.30      309.27     98.68 o 
  -2   2  19      412.99      402.40     33.53 o 
  -1   2  19     1593.30     1688.96    190.87 o 
   0   2  19     3706.88     3497.91    411.81 o 
   1   2  19      772.80      801.56    129.19 o 
   2   2  19       39.85       33.98     59.02 o 
   3   2  19     3485.00     3794.76    299.45 o 
   4   2  19      109.03      120.53     45.72 o 
  -4   3  19      206.85      249.45     29.73 o 
  -3   3  19     4654.00     4716.70    173.21 o 
  -2   3  19      239.39      226.67     48.66 o 
  -1   3  19     3353.75     3080.61    222.10 o 
   0   3  19     1458.52     1236.79    119.68 o 
   1   3  19     1161.07     1053.16    148.02 o 
   2   3  19     3894.45     3905.44    225.55 o 
   3   3  19       20.62      -17.74     45.46 o 
   4   3  19     2436.61     1922.20    140.57 o 
  -3   4  19      181.76      257.30     88.88 o 
  -2   4  19     8099.15     7194.50    995.36 o 
  -1   4  19      885.61      811.14    188.66 o 
   0   4  19     1598.26     1377.09    130.56 o 
   1   4  19     6791.41     5492.86    319.31 o 
   2   4  19     1472.91     1295.99     97.73 o 
  -5   0  20     1715.91     1816.16     98.15 o 
  -4   0  20     5517.80     5607.38    911.07 o 
  -3   0  20      531.95      611.04    130.68 o 
  -2   0  20    14987.65    18063.09   1310.33 o 
  -1   0  20     3241.13     4551.21    406.03 o 
   0   0  20     1627.53     1853.73    221.73 o 
   1   0  20     8886.79    12668.55    926.49 o 
   2   0  20     1004.69     1403.28    175.20 o 
   3   0  20     6371.93     8122.14    608.39 o 
   4   0  20     2581.99     3566.83    307.34 o 
  -5   1  20     4942.49     4779.06    156.72 o 
  -4   1  20       20.19       39.00     17.52 o 
  -3   1  20    10626.71    10833.38    751.58 o 
  -2   1  20     1183.73     1418.49    170.63 o 
  -1   1  20     4318.25     5553.97    674.35 o 
   0   1  20     9388.42    11680.69    613.18 o 
   1   1  20     1918.65     2495.73    180.37 o 
   2   1  20     7428.96     9207.00    485.11 o 
   3   1  20      726.52     1035.38    102.63 o 
   4   1  20     7603.69     9947.56    512.65 o 
  -4   2  20     7304.06     7618.79    355.49 o 
  -3   2  20      203.06      193.72     29.60 o 
  -2   2  20     4571.32     4956.06    531.94 o 
  -1   2  20     4300.30     4503.86    588.06 o 
   0   2  20     3932.10     4098.44    330.09 o 
   1   2  20     7886.86     8754.40    470.18 o 
   2   2  20       56.23       82.84     60.13 o 
   3   2  20     7670.31     8740.09    714.21 o 
   4   2  20      961.39     1163.08    167.28 o 
  -4   3  20      366.54      397.95     49.02 o 
  -3   3  20     2954.79     2910.48    150.73 o 
  -2   3  20     1568.34     1529.53    143.52 o 
  -1   3  20     5287.03     5136.05    346.29 o 
   0   3  20     1509.70     1310.45    124.82 o 
   1   3  20       55.46       -4.20     57.17 o 
   2   3  20     8193.08     8691.53    910.11 o 
   3   3  20       40.62       10.96     40.03 o 
  -2   4  20     1109.35     1090.45    124.14 o 
  -1   4  20      950.25      838.37    107.47 o 
   0   4  20     1313.38     1087.67    116.76 o 
   1   4  20      963.58      713.86     97.00 o 
  -4   1  21      124.20      119.99     24.02 o 
  -3   1  21       36.25       72.64     25.09 o 
  -2   1  21     1311.69     1725.23    162.25 o 
  -1   1  21      468.76      591.03    106.37 o 
   0   1  21        8.90       88.16     70.22 o 
   1   1  21      571.02      697.73     96.82 o 
   2   1  21     1931.90     2674.14    185.55 o 
   3   1  21        9.99       14.22     58.24 o 
  -4   2  21     2350.29     2464.42    259.31 o 
  -3   2  21      206.44      203.95     30.96 o 
  -2   2  21      795.88      880.66    265.87 o 
  -1   2  21     1805.07     1812.62    330.87 o 
   0   2  21      476.96      533.75     94.45 o 
   1   2  21     1789.93     1966.03    158.80 o 
   2   2  21      174.05      174.22     70.35 o 
   3   2  21     1328.33     1617.51    202.50 o 
  -3   3  21     2943.87     2908.64    382.05 o 
  -2   3  21     1121.79     1235.41    135.66 o 
  -1   3  21     2040.28     1887.22    244.27 o 
   0   3  21     3674.99     3316.68    441.16 o 
   1   3  21      125.31      105.69     66.82 o 
   2   3  21     3713.62     4339.00    316.28 o 
  -4   0  22     6470.02     6713.91    828.37 o 
  -3   0  22     2728.75     3968.22    381.39 o 
  -2   0  22     4190.45     5747.91    506.56 o 
  -1   0  22     8614.15    11045.72    843.99 o 
   0   0  22      352.41      452.26    134.62 o 
   1   0  22     8597.10    12073.42    891.20 o 
   2   0  22      979.97     1474.40    189.74 o 
   3   0  22     6115.70     8681.63    652.82 o 
  -3   1  22     6126.99     6698.40    853.99 o 
  -2   1  22     3386.13     4693.37    302.45 o 
  -1   1  22      935.25     1281.11    138.55 o 
   0   1  22    10026.44    13733.73    712.64 o 
   1   1  22       11.90       51.18     69.30 o 
   2   1  22     4702.10     6338.04    354.80 o 
  -3   2  22      961.65      952.72    182.57 o 
  -2   2  22     2540.73     2957.53    435.31 o 
  -1   2  22     3848.19     4362.83    585.48 o 
   0   2  22      151.81      207.82     79.33 o 
   1   2  22     5556.48     7099.25    396.97 o 
   2   2  22      629.64      709.22     95.77 o 
  -1   3  22     2210.12     2291.91    386.17 o 
   0   3  22     1469.18     1293.22    175.47 o 
  -2   1  23      936.78     1326.01    233.78 o 
  -1   1  23      466.86      626.02    108.86 o 
   0   1  23       32.27      176.97     82.35 o 
   1   1  23      302.44      390.59     88.71 o 
  -1   2  23     1305.27     1722.72    160.73 o 
   0   2  23       66.49       59.14     76.08 o 
                                                 
